# Supplementary material for: Genome-Wide Identification and Characterization of Bovine Fibroblast Growth Factor (FGF) Gene and Its Expression during Adipocyte Differentiation
Source: Int J Mol Sci. 2023 Mar 16;24(6):5663. doi: 10.3390/ijms24065663 (PMC10054561; doi:10.3390/ijms24065663)
Supplement: Supplementary file 1 [file ijms-24-05663-s001.zip]

Archive with 12 entries (10 files):
- ijms-2253523-supplementary/
- ijms-2253523-supplementary/Supplementary File/
- ijms-2253523-supplementary/Supplementary File/Additional file S1.xlsx
- ijms-2253523-supplementary/Supplementary File/Additional file S2.txt
- ijms-2253523-supplementary/Supplementary File/Additional file S3.xls
- ijms-2253523-supplementary/Supplementary File/Additional file S4.pdf
- ijms-2253523-supplementary/Supplementary File/Additional file S5.pdf
- ijms-2253523-supplementary/Supplementary File/Additional file S6.xls
- ijms-2253523-supplementary/Supplementary File/Table S1. Results of adipocyte expression profiling of the FGFRs gene.xlsx
- ijms-2253523-supplementary/Supplementary File/Table S2. Results of adipocyte expression profiling of the FGFs gene.xlsx
- ijms-2253523-supplementary/Supplementary File/Table S3. Results of tissue expression profiling of the FGFRs gene.xlsx
- ijms-2253523-supplementary/Supplementary File/Table S4. Results of tissue expression profiling of the FGFs gene.xlsx
