# Supplementary material for: Genome-Wide Identification and Characterization of Bovine Fibroblast Growth Factor (FGF) Gene and Its Expression during Adipocyte Differentiation
Source: Int J Mol Sci. 2023 Mar 16;24(6):5663. doi: 10.3390/ijms24065663 (PMC10054561; doi:10.3390/ijms24065663)
Supplement: Supplementary file 1 [file ijms-24-05663-s001.zip › ijms-2253523-supplementary/Supplementary File/Additional file S1.xlsx]

## Sheet: Sheet1
organism	gene symbol	gene ID	transcript ID
Bos taurus	FGF1	ENSBTAG00000005198	ENSBTAT00000078959
Bos taurus	FGF2	ENSBTAG00000005691	ENSBTAT00000007477
Bos taurus	FGF3	ENSBTAG00000008623	ENSBTAT00000011373
Bos taurus	FGF4	ENSBTAG00000012563	ENSBTAT00000029946
Bos taurus	FGF5	ENSBTAG00000017348	ENSBTAT00000023064
Bos taurus	FGF6	ENSBTAG00000006800	ENSBTAT00000016675
Bos taurus	FGF7	ENSBTAG00000051898	ENSBTAT00000073054
Bos taurus	FGF8	ENSBTAG00000001530	ENSBTAT00000002001
Bos taurus	FGF9	ENSBTAG00000048237	ENSBTAT00000064356
Bos taurus	FGF10	ENSBTAG00000051910	ENSBTAT00000086367
Bos taurus	FGF11	ENSBTAG00000019242	ENSBTAT00000025622
Bos taurus	FGF12	ENSBTAG00000012413	ENSBTAT00000083812
Bos taurus	FGF13	ENSBTAG00000051480	ENSBTAT00000075597
Bos taurus	FGF14	ENSBTAG00000052496	ENSBTAT00000070063
Bos taurus	FGF16	ENSBTAG00000006722	ENSBTAT00000008839
Bos taurus	FGF17	ENSBTAG00000046951	ENSBTAT00000065993
Bos taurus	FGF18	ENSBTAG00000000128	ENSBTAT00000000139
Bos taurus	FGF19	ENSBTAG00000017285	ENSBTAT00000022973
Bos taurus	FGF20	ENSBTAG00000044043	ENSBTAT00000061318
Bos taurus	FGF21	ENSBTAG00000011624	ENSBTAT00000015438
Bos taurus	FGF22	ENSBTAG00000027357	ENSBTAT00000086016
Bos taurus	FGF23	ENSBTAG00000030343	ENSBTAT00000008940
Bos indicus	FGF1	109562156	rna-XM_019965155.1
Bos indicus	FGF2	109570879	rna-XM_019977015.1
Bos indicus	FGF4	109554256	rna-XM_019954573.1
Bos indicus	FGF6	109559742	rna-XM_019961677.1
Bos indicus	FGF7	109565142	rna-XM_019968864.1
Bos indicus	FGF8	109579084	rna-XM_019988587.1
Bos indicus	FGF9	109567047	rna-XM_019971806.1
Bos indicus	FGF10	109575038	rna-XM_019983110.1
Bos indicus	FGF11	109574226	rna-XM_019982092.1
Bos indicus	FGF12	109556619	rna-XM_019958091.1
Bos indicus	FGF13	109555251	rna-XM_019955969.1
Bos indicus	FGF14	109567097	rna-XM_019971842.1
Bos indicus	FGF16	109555562	rna-XM_019956501.1
Bos indicus	FGF18	109575026	rna-XM_019983099.1
Bos indicus	FGF19	109554150	rna-XM_019954458.1
Bos indicus	FGF20	109553379	rna-XM_019953346.1
Bos indicus	FGF21	109572074	rna-XM_019978613.1
Bos indicus	FGF22	109561058	rna-XM_019963487.1
Bos indicus	FGF23	109559743	rna-XM_019961678.1
Bos grunniens	FGF1	ENSBGRG00000010951	ENSBGRT00000020101
Bos grunniens	FGF2	ENSBGRG00000010536	ENSBGRT00000019323
Bos grunniens	FGF3	ENSBGRG00000024302	ENSBGRT00000044884
Bos grunniens	FGF4	ENSBGRG00000024355	ENSBGRT00000044970
Bos grunniens	FGF5	ENSBGRG00000010381	ENSBGRT00000019064
Bos grunniens	FGF6	ENSBGRG00000012191	ENSBGRT00000022309
Bos grunniens	FGF7	ENSBGRG00000013093	ENSBGRT00000023958
Bos grunniens	FGF8	ENSBGRG00000025705	ENSBGRT00000047591
Bos grunniens	FGF9	ENSBGRG00000014473	ENSBGRT00000026578
Bos grunniens	FGF10	ENSBGRG00000017903	ENSBGRT00000032818
Bos grunniens	FGF11	ENSBGRG00000019230	ENSBGRT00000035444
Bos grunniens	FGF12	ENSBGRG00000000418	ENSBGRT00000000827
Bos grunniens	FGF13	ENSBGRG00000017651	ENSBGRT00000032718
Bos grunniens	FGF14	ENSBGRG00000024306	ENSBGRT00000045045
Bos grunniens	FGF16	ENSBGRG00000022814	ENSBGRT00000042124
Bos grunniens	FGF18	ENSBGRG00000016855	ENSBGRT00000030949
Bos grunniens	FGF20	ENSBGRG00000009582	ENSBGRT00000017557
Bos grunniens	FGF21	ENSBGRG00000019987	ENSBGRT00000036751
Bos grunniens	FGF22	ENSBGRG00000005736	ENSBGRT00000010597
Bos grunniens	FGF23	ENSBGRG00000012220	ENSBGRT00000022389
Bos mutus	FGF1	ENSBMUG00000025961	ENSBMUT00000040117
Bos mutus	FGF2	ENSBMUG00000014221	ENSBMUT00000021714
Bos mutus	FGF7	ENSBMUG00000022736	ENSBMUT00000034974
Bos mutus	FGF8	ENSBMUG00000002582	ENSBMUT00000003796
Bos mutus	FGF9	ENSBMUG00000019641	ENSBMUT00000030125
Bos mutus	FGF10	ENSBMUG00000023026	ENSBMUT00000035460
Bos mutus	FGF11	ENSBMUG00000006487	ENSBMUT00000009676
Bos mutus	FGF12	ENSBMUG00000001901	ENSBMUT00000002769
Bos mutus	FGF13	ENSBMUG00000023528	ENSBMUT00000036293
Bos mutus	FGF14	ENSBMUG00000019828	ENSBMUT00000030383
Bos mutus	FGF16	ENSBMUG00000017116	ENSBMUT00000026238
Bos mutus	FGF17	ENSBMUG00000013164	ENSBMUT00000020140
Bos mutus	FGF18	ENSBMUG00000011249	ENSBMUT00000017135
Bos mutus	FGF20	ENSBMUG00000024514	ENSBMUT00000037784
Bos mutus	FGF21	ENSBMUG00000016082	ENSBMUT00000024662
Bos mutus	FGF22	ENSBMUG00000002512	ENSBMUT00000003718
Bos indicus hybrid	FGF1	ENSBIXG00005016877	ENSBIXT00005022098
Bos indicus hybrid	FGF2	ENSBIXG00005011786	ENSBIXT00005004749
Bos indicus hybrid	FGF3	ENSBIXG00005003897	ENSBIXT00005032623
Bos indicus hybrid	FGF4	ENSBIXG00005022740	ENSBIXT00005049847
Bos indicus hybrid	FGF5	ENSBIXG00005003711	ENSBIXT00005031124
Bos indicus hybrid	FGF6	ENSBIXG00005021741	ENSBIXT00005030667
Bos indicus hybrid	FGF7	ENSBIXG00005007016	ENSBIXT00005018808
Bos indicus hybrid	FGF8	ENSBIXG00005012077	ENSBIXT00005004042
Bos indicus hybrid	FGF9	ENSBIXG00005000140	ENSBIXT00005013436
Bos indicus hybrid	FGF10	ENSBIXG00005000653	ENSBIXT00005007623
Bos indicus hybrid	FGF11	ENSBIXG00005023090	ENSBIXT00005033015
Bos indicus hybrid	FGF12	ENSBIXG00005026154	ENSBIXT00005051827
Bos indicus hybrid	FGF14	ENSBIXG00005024778	ENSBIXT00005035890
Bos indicus hybrid	FGF16	ENSBIXG00005024964	ENSBIXT00005051169
Bos indicus hybrid	FGF17	ENSBIXG00005027428	ENSBIXT00005052718
Bos indicus hybrid	FGF18	ENSBIXG00005019550	ENSBIXT00005026765
Bos indicus hybrid	FGF19	ENSBIXG00005022715	ENSBIXT00005049834
Bos indicus hybrid	FGF20	ENSBIXG00005012455	ENSBIXT00005002953
Bos indicus hybrid	FGF21	ENSBIXG00005026697	ENSBIXT00005052192
Bos indicus hybrid	FGF22	ENSBIXG00005028298	ENSBIXT00005041795
Bos indicus hybrid	FGF23	ENSBIXG00005006046	ENSBIXT00005030686
Bos taurus hybrid	FGF1	ENSBIXG00000005560	ENSBIXT00000040296
Bos taurus hybrid	FGF2	ENSBIXG00000011007	ENSBIXT00000007279
Bos taurus hybrid	FGF3	ENSBIXG00000000631	ENSBIXT00000008058
Bos taurus hybrid	FGF4	ENSBIXG00000010689	ENSBIXT00000008061
Bos taurus hybrid	FGF5	ENSBIXG00000005032	ENSBIXT00000036974
Bos taurus hybrid	FGF6	ENSBIXG00000013665	ENSBIXT00000001154
Bos taurus hybrid	FGF7	ENSBIXG00000003484	ENSBIXT00000046750
Bos taurus hybrid	FGF8	ENSBIXG00000012331	ENSBIXT00000004214
Bos taurus hybrid	FGF9	ENSBIXG00000030098	ENSBIXT00000053564
Bos taurus hybrid	FGF10	ENSBIXG00000015594	ENSBIXT00000044421
Bos taurus hybrid	FGF11	ENSBIXG00000014219	ENSBIXT00000043597
Bos taurus hybrid	FGF12	ENSBIXG00000002683	ENSBIXT00000033669
Bos taurus hybrid	FGF14	ENSBIXG00000003700	ENSBIXT00000047209
Bos taurus hybrid	FGF17	ENSBIXG00000025294	ENSBIXT00000037593
Bos taurus hybrid	FGF18	ENSBIXG00000015180	ENSBIXT00000044188
Bos taurus hybrid	FGF19	ENSBIXG00000010682	ENSBIXT00000008072
Bos taurus hybrid	FGF20	ENSBIXG00000000790	ENSBIXT00000006971
Bos taurus hybrid	FGF21	ENSBIXG00000018007	ENSBIXT00000023211
Bos taurus hybrid	FGF22	ENSBIXG00000024921	ENSBIXT00000050225
Bos taurus hybrid	FGF23	ENSBIXG00000013663	ENSBIXT00000001158
Bison bison bison	FGF1	ENSBBBG00000010338	ENSBBBT00000014124
Bison bison bison	FGF2	ENSBBBG00000025401	ENSBBBT00000033920
Bison bison bison	FGF4	ENSBBBG00000012474	ENSBBBT00000009959
Bison bison bison	FGF5	ENSBBBG00000023125	ENSBBBT00000026269
Bison bison bison	FGF6	ENSBBBG00000012175	ENSBBBT00000010600
Bison bison bison	FGF7	ENSBBBG00000024162	ENSBBBT00000027830
Bison bison bison	FGF8	ENSBBBG00000005761	ENSBBBT00000024299
Bison bison bison	FGF9	ENSBBBG00000006877	ENSBBBT00000008377
Bison bison bison	FGF10	ENSBBBG00000010941	ENSBBBT00000013001
Bison bison bison	FGF11	ENSBBBG00000002787	ENSBBBT00000003410
Bison bison bison	FGF12	ENSBBBG0000001637	ENSBBBT00000000713
Bison bison bison	FGF14	ENSBBBG00000018976	ENSBBBT00000019820
Bison bison bison	FGF17	ENSBBBG00000001081	ENSBBBT00000004302
Bison bison bison	FGF18	ENSBBBG00000011877	ENSBBBT00000011204
Bison bison bison	FGF19	ENSBBBG00000012472	ENSBBBT00000009968
Bison bison bison	FGF20	ENSBBBG00000013796	ENSBBBT00000007111
Bison bison bison	FGF21	ENSBBBG00000007347	ENSBBBT00000012982
Bison bison bison	FGF22	ENSBBBG00000016928	ENSBBBT00000016723
Bubalus bubalis	FGF1	102393179	rna-XM_025292520.3
Bubalus bubalis	FGF2	102393273	rna-XM_006078943.4
Bubalus bubalis	FGF3	102400377	rna-XM_025286867.3
Bubalus bubalis	FGF4	102400689	rna-XM_006045079.4
Bubalus bubalis	FGF5	102401446	rna-XM_006068171.3
Bubalus bubalis	FGF6	102409021	rna-XM_006069004.4
Bubalus bubalis	FGF7	102403867	rna-NM_001290852.1
Bubalus bubalis	FGF8	102416639	rna-XM_025274169.2
Bubalus bubalis	FGF9	102395809	rna-XM_006073218.4
Bubalus bubalis	FGF10	102391983	rna-XM_006057569.3
Bubalus bubalis	FGF11	102389882	rna-XM_006060181.3
Bubalus bubalis	FGF12	102403976	rna-XM_006077302.4
Bubalus bubalis	FGF13	102394644	rna-XM_025276623.3
Bubalus bubalis	FGF14	102391782	rna-XM_006042242.4
Bubalus bubalis	FGF16	102400272	rna-XM_006068089.3
Bubalus bubalis	FGF17	112577628	rna-XM_025281839.3
Bubalus bubalis	FGF18	102409475	rna-XM_006053701.4
Bubalus bubalis	FGF19	102414862	rna-XM_025287218.3
Bubalus bubalis	FGF20	102392089	rna-XM_006080159.4
Bubalus bubalis	FGF21	102394633	rna-XM_006050907.4
Bubalus bubalis	FGF22	102407728	rna-XM_044947674.2
Bubalus bubalis	FGF23	123465663	rna-XM_045165256.1
