# Supplementary material for: Genome-Wide Identification and Characterization of Bovine Fibroblast Growth Factor (FGF) Gene and Its Expression during Adipocyte Differentiation
Source: Int J Mol Sci. 2023 Mar 16;24(6):5663. doi: 10.3390/ijms24065663 (PMC10054561; doi:10.3390/ijms24065663)
Supplement: Supplementary file 1 [file ijms-24-05663-s001.zip › ijms-2253523-supplementary/Supplementary File/Additional file S3.xls]

gene	Transcript ID	PI	Mw/Da	Amino acids
BOVIN-FGF1	ENSBTAT00000017476	6.51	17492.86	156
BOVIN-FGF2	ENSBTAT00000076290	9.58	17249.83	156
BOVIN-FGF3	ENSBTAT00000001810	11.44	26672.65	237
BOVIN-FGF4	ENSBTAT00000037275	9.89	22068.57	207
BOVIN-FGF5	ENSBTAT00000029418	10.67	29640.87	271
BOVIN-FGF6	ENSBTAT00000065558	10.24	22623.16	209
BOVIN-FGF7	ENSBTAT00000025906	9.35	22489.17	195
BOVIN-FGF8	ENSBTAT00000044994	10.36	27605.6	245
BOVIN-FGF9	ENSBTAT00000065513	7.06	23382.45	209
BOVIN-FGF10	ENSBTAT00000004641	9.61	23768.15	214
BOVIN-FGF11	ENSBTAT00000025374	10.06	25081.1	226
BOVIN-FGF12	ENSBTAT00000025950	9.28	23236.66	208
BOVIN-FGF13	ENSBTAT00000043204	9.15	28757.89	256
BOVIN-FGF14	ENSBTAT00000000450	9.32	20378.4	185
BOVIN-FGF16	ENSBTAT00000008509	9.36	23791.89	208
BOVIN-FGF17	ENSBTAT00000057398	10.5	24919.41	217
BOVIN-FGF18	ENSBTAT00000019421	9.86	23920.57	208
BOVIN-FGF19	ENSBTAT00000081380	7.7	24072.59	219
BOVIN-FGF20	ENSBTAT00000063680	8.54	23489.59	212
BOVIN-FGF21	ENSBTAT00000009269	6.08	22585.83	210
BOVIN-FGF22	ENSBTAT00000052971	11.48	23305.82	219
BOVIN-FGF23	ENSBTAT00000063653	9.64	26733.24	246
