# Supplementary material for: Genome-Wide Identification and Characterization of Bovine Fibroblast Growth Factor (FGF) Gene and Its Expression during Adipocyte Differentiation
Source: Int J Mol Sci. 2023 Mar 16;24(6):5663. doi: 10.3390/ijms24065663 (PMC10054561; doi:10.3390/ijms24065663)
Supplement: Supplementary file 1 [file ijms-24-05663-s001.zip › ijms-2253523-supplementary/Supplementary File/Additional file S6.xls]

## Sheet: Sheet1
Gene	Primer sequence（5’→3’）	Annealing temperature (℃)	Products length (bp)
FGF1	F: TTCACGGCCCTGACTGAGAAGT	63	148
	R: GAATGTGCTGGTCGCTCCTGTC
FGF2	F: ATGCCACAGAAGCTACCCATAA	59	107
	R: CCCGAGAGAAGAAAGGAGTGA
FGF3	F: GCTGGGCTACAACACCTACG	60	98
	R: ACACGTACCACAGTCTCTCG
FGF4	F: CGCCTTTCTTCACCGACGAGT	62	118
	R: GCCTTGCCGTTCTTGCTCAG
FGF5	F: TGCAAGTTCAGGGAGCGATT	59	130
	R: TACAGCCCCGTTTAGCCTTC
FGF6	F: GGACAGACGCCGCTCATCACTA	64	84
	R: TAGGACGCCGAGGAAGACGAGA
FGF7	F: CCCCGAGCGACATACAAGAA	59	119
	R: TCCCTTTGACTTTGCCTCGT
FGF8	F: CTGGTACATGGCTTTCACGC	60	150
	R: GGCGGGTAGTTGAGGAACTC
FGF9	F: GTGGACACTGGACGGAGGTTCT	63	80
	R: TGGTGCCGCTTAGTCCTGGTT
FGF10	F: GAAAGAGTGTGAGTGCCCCA	60	108
	R: CTCTCACTCAGGCCATGTCG
FGF11	F: CTATGTCCTGTACGCCTCTGC	60	144
	R: AGGAGCTTGGGTACAAAGTGG
FGF12	F: AGGAAGTACGGGCGAAATCA	59	84
	R: CAATGGAAGTTGGCCGGAAG
FGF13	F: TGGCAATGAACAGCGAGGGATA	62	130
	R: CCTGACTGCTGCTGACGGTAT
FGF14	F: CACCGTTTCAAAGCCTATTATTTTT	58	150
	R: GGTAGGGTCAGTCCATCTAATTG
FGF16	F: CACCTATGCCTCCACCTTGT	60	81
	R: CGGGGTGAGCCGTCTTTATT
FGF17	F: GGGGAGAATCACCCGTCTCC	61	135
	R: GGTAACCTGCACATGCTTGC
FGF18	F: CGCTGACAAAAGACTCACGC	60	89
	R: TGGGGACGAGTTTCGAGTTG
FGF19	F: TTCTACCCGCTGGGATGTTG	59	139
	R: CTCCATGCGGCTTTGACAAG
FGF20	F: GAGATGGTGCCAGGTCCAAA	60	122
	R: CACCAACCCCCTTCAACTGT
FGF21	F: TTTCTATCCCCCTGGTGCCT	60	143
	R: GACGCCTGACCCGTGATATT
FGF22	F: GACTCTATGGGTCGCGGTT	59	127
	R: TCCAGAGCCAGGAACATAGG
FGF23	F: GGCCAGAAACCAGCAAGGAA	60	96
	R: CGCAGCTTTCTGAGTGATCG
PPARγ	F: AGGATGGGGTCCTCATATCC	57	121
	R: GCGTTGAACTTCACAGCAAA
FABP4	F: AAGTCAAGAGCATCGTAA	56	111
	R: CCAGCACCATCTTATCAT
GAPDH	F：ACAGTCAAGGCAGAGAACGG	60	98
	R：CCAGCATCACCCCACTTGAT
