# Supplementary material for: Genome-Wide Identification and Characterization of Bovine Fibroblast Growth Factor (FGF) Gene and Its Expression during Adipocyte Differentiation
Source: Int J Mol Sci. 2023 Mar 16;24(6):5663. doi: 10.3390/ijms24065663 (PMC10054561; doi:10.3390/ijms24065663)
Supplement: Supplementary file 1 [file ijms-24-05663-s001.zip › ijms-2253523-supplementary/Supplementary File/Table S1. Results of adipocyte expression profiling of the FGFRs gene.xlsx]

## Sheet: FGFR1
Well	Fluor	Target	Content	Sample	Cq
A01	SYBR	FGFR1	Unkn	1	25.37	25.4367	21.8867	5.10667	3.55	3.70444	1.40222	-0.154444	0.378346	1.11299	0.000803283
B01	SYBR	FGFR1	Unkn	1	25.5	25.4567	21.67	4.82333	3.78667		1.11889	0.0822222	0.460448	0.944602
C01	SYBR	FGFR1	Unkn	1	25.44	25.7367	21.96	5.31667	3.77667		1.61222	0.0722222	0.327094	0.951172
A02	SYBR	FGFR1	Unkn	2	25.43	27.0967	21.99	5.15333			1.44889		0.366303	1.11299	0.000848176
B02	SYBR	FGFR1	Unkn	2	25.28	26.8033	21.98	5.85			2.14556		0.226008	0.944602
C02	SYBR	FGFR1	Unkn	2	25.66	27.17	21.8533	5.06333			1.35889		0.389882	0.951172
A03	SYBR	FGFR1	Unkn	3	25.83	26.6067	21.4533	6.06333			2.35889		0.194941	1.11299	0.000367112
B03	SYBR	FGFR1	Unkn	3	25.56	27.04	21.19	5.42667			1.72222		0.303082	0.944602
C03	SYBR	FGFR1	Unkn	3	25.82	26.41	21.3467	6.37333			2.66889		0.157248	0.951172
A04	SYBR	FGFR1	Unkn	21	27.09	27.4667	21.4033	4.34667			0.642222		0.640725	1.11299	0.00630024
B04	SYBR	FGFR1	Unkn	21	27.07	26.7633	21.3367	4.94667			1.24222		0.422721	0.944602
C04	SYBR	FGFR1	Unkn	21	27.13	27.8567	21.4833	5.15667			1.45222		0.365458	0.951172
A05	SYBR	FGFR1	Unkn	22	26.83	26.6433	22.2967	4.92333			1.21889		0.429613	1.11299	0.00154467
B05	SYBR	FGFR1	Unkn	22	26.83	27.1433	22.1967	4.62667			0.922222		0.527696	0.944602
C05	SYBR	FGFR1	Unkn	22	26.75	27.33	22.1733	4.58667			0.882222		0.542531	0.951172
A06	SYBR	FGFR1	Unkn	23	27.22	26.7967	21.8733
B06	SYBR	FGFR1	Unkn	23	27.12	26.85	22.2233
C06	SYBR	FGFR1	Unkn	23	27.17	27.0367	22.45
A07	SYBR	FGFR1	Unkn	41	26.83
B07	SYBR	FGFR1	Unkn	41	26.5
C07	SYBR	FGFR1	Unkn	41	26.49
A08	SYBR	FGFR1	Unkn	42	27.02
B08	SYBR	FGFR1	Unkn	42	27.08
C08	SYBR	FGFR1	Unkn	42	27.02		1.11299	0.944602	0.951172	0.378346	0.460448	0.327094	0.366303	0.226008	0.389882	0.194941	0.303082	0.157248	0.640725	0.422721	0.365458	0.429613	0.527696	0.542531
A09	SYBR	FGFR1	Unkn	43	26.34
B09	SYBR	FGFR1	Unkn	43	26.37
C09	SYBR	FGFR1	Unkn	43	26.52
D01	SYBR	FGFR1	Unkn	61	27.38
E01	SYBR	FGFR1	Unkn	61	27.32
F01	SYBR	FGFR1	Unkn	61	27.7
D02	SYBR	FGFR1	Unkn	62	26.75
E02	SYBR	FGFR1	Unkn	62	26.69
F02	SYBR	FGFR1	Unkn	62	26.85
D03	SYBR	FGFR1	Unkn	63	27.79
E03	SYBR	FGFR1	Unkn	63	27.72
F03	SYBR	FGFR1	Unkn	63	28.06
D04	SYBR	FGFR1	Unkn	81	26.54
E04	SYBR	FGFR1	Unkn	81	26.71
F04	SYBR	FGFR1	Unkn	81	26.68
D05	SYBR	FGFR1	Unkn	82	27.24
E05	SYBR	FGFR1	Unkn	82	27.13
F05	SYBR	FGFR1	Unkn	82	27.06
D06	SYBR	FGFR1	Unkn	83	27.29
E06	SYBR	FGFR1	Unkn	83	27.41
F06	SYBR	FGFR1	Unkn	83	27.29
D07	SYBR	FGFR1	Unkn	101	26.76
E07	SYBR	FGFR1	Unkn	101	26.75
F07	SYBR	FGFR1	Unkn	101	26.88
D08	SYBR	FGFR1	Unkn	102	26.85
E08	SYBR	FGFR1	Unkn	102	26.7
F08	SYBR	FGFR1	Unkn	102	27
D09	SYBR	FGFR1	Unkn	103	26.97
E09	SYBR	FGFR1	Unkn	103	27.02
F09	SYBR	FGFR1	Unkn	103	27.12

## Sheet: FGFR2
Well	Fluor	Target	Content	Sample	Cq
A01	SYBR	FGFR2	Unkn	1	32.07	32.1567	21.8867	7.84333	10.27	10.16	-2.31667	0.11	4.9818	0.926588	3.83334e-06
B01	SYBR	FGFR2	Unkn	1	32.14	31.84	21.67	7.90333	10.17		-2.25667	0.01	4.77886	0.993092
C01	SYBR	FGFR2	Unkn	1	32.26	32	21.96	7.94333	10.04		-2.21667	-0.12	4.64818	1.08673
A02	SYBR	FGFR2	Unkn	2	31.73	29.8333	21.99	9.71333			-0.446667		1.36289	0.926588	0.0140743
B02	SYBR	FGFR2	Unkn	2	31.93	29.8833	21.98	9.89			-0.27		1.20581	0.993092
C02	SYBR	FGFR2	Unkn	2	31.86	29.7967	21.8533	9.83			-0.33		1.25701	1.08673
A03	SYBR	FGFR2	Unkn	3	32.18	31.1667	21.4533	9.84667			-0.313333		1.24258	0.926588	0.00523733
B03	SYBR	FGFR2	Unkn	3	31.85	31.08	21.19	9.76667			-0.393333		1.31342	0.993092
C03	SYBR	FGFR2	Unkn	3	31.97	31.1767	21.3467	9.77333			-0.386667		1.30737	1.08673
A04	SYBR	FGFR2	Unkn	21	29.67	31.25	21.4033	8.94			-1.22		2.32947	0.926588	0.000174101
B04	SYBR	FGFR2	Unkn	21	29.91	31.1033	21.3367	8.91333			-1.24667		2.37293	0.993092
C04	SYBR	FGFR2	Unkn	21	29.92	31.2567	21.4833	9.08333			-1.07667		2.10916	1.08673
A05	SYBR	FGFR2	Unkn	22	29.82	31.2367	22.2967	9.77			-0.39		1.31039	0.926588	0.0400085
B05	SYBR	FGFR2	Unkn	22	29.88	31.11	22.1967	9.11			-1.05		2.07053	0.993092
C05	SYBR	FGFR2	Unkn	22	29.95	31.2567	22.1733	9.44			-0.72		1.64718	1.08673
A06	SYBR	FGFR2	Unkn	23	29.76	31.6433	21.8733
B06	SYBR	FGFR2	Unkn	23	29.82	31.3333	22.2233
C06	SYBR	FGFR2	Unkn	23	29.81	31.89	22.45
A07	SYBR	FGFR2	Unkn	41	31.27
B07	SYBR	FGFR2	Unkn	41	31.09
C07	SYBR	FGFR2	Unkn	41	31.14
A08	SYBR	FGFR2	Unkn	42	31.12
B08	SYBR	FGFR2	Unkn	42	31.09		0.926588	0.993092	1.08673	4.9818	4.77886	4.64818	1.36289	1.20581	1.25701	1.24258	1.31342	1.30737	2.32947	2.37293	2.10916	1.31039	2.07053	1.64718
C08	SYBR	FGFR2	Unkn	42	31.03
A09	SYBR	FGFR2	Unkn	43	31.23
B09	SYBR	FGFR2	Unkn	43	31.26
C09	SYBR	FGFR2	Unkn	43	31.04
D01	SYBR	FGFR2	Unkn	61	31.14
E01	SYBR	FGFR2	Unkn	61	31.3
F01	SYBR	FGFR2	Unkn	61	31.31
D02	SYBR	FGFR2	Unkn	62	31.28
E02	SYBR	FGFR2	Unkn	62	31.03
F02	SYBR	FGFR2	Unkn	62	31
D03	SYBR	FGFR2	Unkn	63	31.26
E03	SYBR	FGFR2	Unkn	63	31.23
F03	SYBR	FGFR2	Unkn	63	31.28
D04	SYBR	FGFR2	Unkn	81	31.35
E04	SYBR	FGFR2	Unkn	81	31.18
F04	SYBR	FGFR2	Unkn	81	31.18
D05	SYBR	FGFR2	Unkn	82	31.08
E05	SYBR	FGFR2	Unkn	82	31.07
F05	SYBR	FGFR2	Unkn	82	31.18
D06	SYBR	FGFR2	Unkn	83	31.26
E06	SYBR	FGFR2	Unkn	83	31.14
F06	SYBR	FGFR2	Unkn	83	31.37
D07	SYBR	FGFR2	Unkn	101	31.49
E07	SYBR	FGFR2	Unkn	101	31.63
F07	SYBR	FGFR2	Unkn	101	31.81
D08	SYBR	FGFR2	Unkn	102	31.22
E08	SYBR	FGFR2	Unkn	102	31.41
F08	SYBR	FGFR2	Unkn	102	31.37
D09	SYBR	FGFR2	Unkn	103	31.88
E09	SYBR	FGFR2	Unkn	103	31.83
F09	SYBR	FGFR2	Unkn	103	31.96

## Sheet: FGFR3
Well	Fluor	Target	Content	Sample	Cq
A01	SYBR	FGFR3	Unkn	1	34.34	33.6267	21.8867	12.97	11.74	11.69	1.28	0.05	0.411796	0.965936	0.0367151
B01	SYBR	FGFR3	Unkn	1	33.2	33.3967	21.67	11.96	11.7267		0.27	0.0366667	0.82932	0.974905
C01	SYBR	FGFR3	Unkn	1	33.34	33.5633	21.96	13.15	11.6033		1.46	-0.0866667	0.363493	1.06191
A02	SYBR	FGFR3	Unkn	2	33.65	34.96	21.99	14.7133			3.02333		0.122995	0.965936	2.1218e-05
B02	SYBR	FGFR3	Unkn	2	33.42	33.94	21.98	14.2367			2.54667		0.17115	0.974905
C02	SYBR	FGFR3	Unkn	2	33.12	35.0033	21.8533	14.0867			2.39667		0.189903	1.06191
A03	SYBR	FGFR3	Unkn	3	33.75	36.1667	21.4533	13.1833			1.49333		0.355191	0.965936	0.000776572
B03	SYBR	FGFR3	Unkn	3	33.38	35.4267	21.19	13.2033			1.51333		0.350301	0.974905
C03	SYBR	FGFR3	Unkn	3	33.56	35.4333	21.3467	12.6267			0.936667		0.522439	1.06191
A04	SYBR	FGFR3	Unkn	21	35.24	34.5867	21.4033	13.0933			1.40333		0.378055	0.965936	0.00899089
B04	SYBR	FGFR3	Unkn	21	35.34	34.54	21.3367	12.26			0.57		0.673617	0.974905
C04	SYBR	FGFR3	Unkn	21	34.3	34.11	21.4833	12.4133			0.723333		0.605696	1.06191
A05	SYBR	FGFR3	Unkn	22	33.65	35.39	22.2967	14.2667			2.57667		0.167628	0.965936	0.000259129
B05	SYBR	FGFR3	Unkn	22	34.02	34.4567	22.1967	13.2033			1.51333		0.350301	0.974905
C05	SYBR	FGFR3	Unkn	22	34.15	34.5867	22.1733	13.77			2.08		0.236514	1.06191
A06	SYBR	FGFR3	Unkn	23	35.46	36.14	21.8733
B06	SYBR	FGFR3	Unkn	23	35.03	35.4267	22.2233
C06	SYBR	FGFR3	Unkn	23	34.52	36.22	22.45
A07	SYBR	FGFR3	Unkn	41	36.99
B07	SYBR	FGFR3	Unkn	41	37.05
C07	SYBR	FGFR3	Unkn	41	34.46
A08	SYBR	FGFR3	Unkn	42	34.84
B08	SYBR	FGFR3	Unkn	42	35.07
C08	SYBR	FGFR3	Unkn	42	36.37
A09	SYBR	FGFR3	Unkn	43	34.37
B09	SYBR	FGFR3	Unkn	43	35.12
C09	SYBR	FGFR3	Unkn	43	36.81		0.965936	0.974905	1.06191	0.411796	0.82932	0.363493	0.122995	0.17115	0.189903	0.355191	0.350301	0.522439	0.378055	0.673617	0.605696	0.167628	0.350301	0.236514
D01	SYBR	FGFR3	Unkn	61	34.73
E01	SYBR	FGFR3	Unkn	61	34.48
F01	SYBR	FGFR3	Unkn	61	34.55
D02	SYBR	FGFR3	Unkn	62	34.55
E02	SYBR	FGFR3	Unkn	62	34.5
F02	SYBR	FGFR3	Unkn	62	34.57
D03	SYBR	FGFR3	Unkn	63	34.57
E03	SYBR	FGFR3	Unkn	63	33.76
F03	SYBR	FGFR3	Unkn	63	34
D04	SYBR	FGFR3	Unkn	81	35.56
E04	SYBR	FGFR3	Unkn	81	34.61
F04	SYBR	FGFR3	Unkn	81	36
D05	SYBR	FGFR3	Unkn	82	34.45
E05	SYBR	FGFR3	Unkn	82	34.32
F05	SYBR	FGFR3	Unkn	82	34.6
D06	SYBR	FGFR3	Unkn	83	34.33
E06	SYBR	FGFR3	Unkn	83	34.46
F06	SYBR	FGFR3	Unkn	83	34.97
D07	SYBR	FGFR3	Unkn	101	37.33
E07	SYBR	FGFR3	Unkn	101	36
F07	SYBR	FGFR3	Unkn	101	35.09
D08	SYBR	FGFR3	Unkn	102	36.17
E08	SYBR	FGFR3	Unkn	102	35.09
F08	SYBR	FGFR3	Unkn	102	35.02
D09	SYBR	FGFR3	Unkn	103	36.37
E09	SYBR	FGFR3	Unkn	103	N/A
F09	SYBR	FGFR3	Unkn	103	36.07

## Sheet: FGFR4
Well	Fluor	Target	Content	Sample	Cq
A01	SYBR	FGFR4	Unkn	1	33.43	33.4967	21.8867	11.85	11.61	11.5767	0.273333	0.0333333	0.827406	0.97716	0.0357049
B01	SYBR	FGFR4	Unkn	1	33.59	33.1733	21.67	11.9967	11.5033		0.42	-0.0733333	0.747425	1.05214
C01	SYBR	FGFR4	Unkn	1	33.47	33.5767	21.96	12.54	11.6167		0.963333	0.04	0.512871	0.972655
A02	SYBR	FGFR4	Unkn	2	33.11	33.84	21.99	15.81			4.23333		0.0531667	0.97716	0.00907747
B02	SYBR	FGFR4	Unkn	2	33.04	33.9767	21.98	12.7767			1.2		0.435275	1.05214
C02	SYBR	FGFR4	Unkn	2	33.37	34.3933	21.8533	12.5767			1		0.5	0.972655
A03	SYBR	FGFR4	Unkn	3	33.12	37.2633	21.4533	11.0533			-0.523333		1.43727	0.97716	0.0312132
B03	SYBR	FGFR4	Unkn	3	33.87	33.9667	21.19	10.3433			-1.23333		2.3511	1.05214
C03	SYBR	FGFR4	Unkn	3	33.74	33.9233	21.3467	10.7167			-0.86		1.81504	0.972655
A04	SYBR	FGFR4	Unkn	21	33.79	32.4567	21.4033	10.1167			-1.46		2.75108	0.97716	0.0145981
B04	SYBR	FGFR4	Unkn	21	33.87	31.68	21.3367	9.44333			-2.13333		4.3873	1.05214
C04	SYBR	FGFR4	Unkn	21	33.86	32.2	21.4833	10.14			-1.43667		2.70695	0.972655
A05	SYBR	FGFR4	Unkn	22	34.03	32.4133	22.2967	12.8533			1.27667		0.412748	0.97716	0.0265215
B05	SYBR	FGFR4	Unkn	22	34.04	31.64	22.1967	11.9			0.323333		0.799221	1.05214
C05	SYBR	FGFR4	Unkn	22	33.86	32.3133	22.1733	12.97			1.39333		0.380684	0.972655
A06	SYBR	FGFR4	Unkn	23	33.69	34.7267	21.8733
B06	SYBR	FGFR4	Unkn	23	35.59	34.1233	22.2233
C06	SYBR	FGFR4	Unkn	23	33.9	35.42	22.45
A07	SYBR	FGFR4	Unkn	41	35.43
B07	SYBR	FGFR4	Unkn	41	39.48
C07	SYBR	FGFR4	Unkn	41	36.88
A08	SYBR	FGFR4	Unkn	42	34.43
B08	SYBR	FGFR4	Unkn	42	33.43
C08	SYBR	FGFR4	Unkn	42	34.04
A09	SYBR	FGFR4	Unkn	43	34.19
B09	SYBR	FGFR4	Unkn	43	33.93
C09	SYBR	FGFR4	Unkn	43	33.65		0.97716	1.05214	0.972655	0.827406	0.747425	0.512871	0.0531667	0.435275	0.5	1.43727	2.3511	1.81504	2.75108	4.3873	2.70695	0.412748	0.799221	0.380684
D01	SYBR	FGFR4	Unkn	61	32.3
E01	SYBR	FGFR4	Unkn	61	32.41
F01	SYBR	FGFR4	Unkn	61	32.66
D02	SYBR	FGFR4	Unkn	62	32.18
E02	SYBR	FGFR4	Unkn	62	31.51
F02	SYBR	FGFR4	Unkn	62	31.35
D03	SYBR	FGFR4	Unkn	63	31.88
E03	SYBR	FGFR4	Unkn	63	32.33
F03	SYBR	FGFR4	Unkn	63	32.39
D04	SYBR	FGFR4	Unkn	81	32.44
E04	SYBR	FGFR4	Unkn	81	32.39
F04	SYBR	FGFR4	Unkn	81	32.41
D05	SYBR	FGFR4	Unkn	82	31.76
E05	SYBR	FGFR4	Unkn	82	31.49
F05	SYBR	FGFR4	Unkn	82	31.67
D06	SYBR	FGFR4	Unkn	83	32.64
E06	SYBR	FGFR4	Unkn	83	32.27
F06	SYBR	FGFR4	Unkn	83	32.03
D07	SYBR	FGFR4	Unkn	101	34.55
E07	SYBR	FGFR4	Unkn	101	34.71
F07	SYBR	FGFR4	Unkn	101	34.92
D08	SYBR	FGFR4	Unkn	102	34.04
E08	SYBR	FGFR4	Unkn	102	34.16
F08	SYBR	FGFR4	Unkn	102	34.17
D09	SYBR	FGFR4	Unkn	103	35.64
E09	SYBR	FGFR4	Unkn	103	35.52
F09	SYBR	FGFR4	Unkn	103	35.1
