# Supplementary material for: Genome-Wide Identification and Characterization of Bovine Fibroblast Growth Factor (FGF) Gene and Its Expression during Adipocyte Differentiation
Source: Int J Mol Sci. 2023 Mar 16;24(6):5663. doi: 10.3390/ijms24065663 (PMC10054561; doi:10.3390/ijms24065663)
Supplement: Supplementary file 1 [file ijms-24-05663-s001.zip › ijms-2253523-supplementary/Supplementary File/Table S2. Results of adipocyte expression profiling of the FGFs gene.xlsx]

## Sheet: FGF1
Well	Fluor	Target	Content	Sample	Cq
A01	SYBR	FGF1	Unkn	1	28.14	28.205	14.07	13.76	14.135	14.5231	-0.763056	-0.388056	1.69708	1.30863	0.0166906
B01	SYBR	FGF1	Unkn	1	28.16	29.1825	14.5233	13.5992	14.6592		-0.923889	0.136111	1.89722	0.909969
C01	SYBR	FGF1	Unkn	1	28.33	29.335	14.56	13.8842	14.775		-0.638889	0.251944	1.55713	0.839764
D01	SYBR	FGF1	Unkn	1	28.19	28.4	14.64	14.0383			-0.484722		1.39932	1.30863	0.0486666
A02	SYBR	FGF1	Unkn	2	29.28	27.9325	14.3333	13.9408			-0.582222		1.49715	0.909969
B02	SYBR	FGF1	Unkn	2	29.32	28.5575	14.6733	13.6308			-0.892222		1.85603	0.839764
C02	SYBR	FGF1	Unkn	2	28.98	28.975	14.9367	13.4883			-1.03472		2.04872	1.30863	0.017503
D02	SYBR	FGF1	Unkn	2	29.15	29.1375	15.1967	13.5317			-0.991389		1.9881	0.909969
A03	SYBR	FGF1	Unkn	3	29.3	28.6675	15.0367	13.895			-0.628056		1.54548	0.839764
B03	SYBR	FGF1	Unkn	3	29.24	28.675	15.1867	12.9358			-1.58722		3.0047	1.30863	0.0107203
C03	SYBR	FGF1	Unkn	3	29.26	28.465	14.9333	13.1167			-1.40639		2.65073	0.909969
D03	SYBR	FGF1	Unkn	3	29.54	28.975	15.08	13.5458			-0.977222		1.96867	0.839764
A04	SYBR	FGF1	Unkn	21	28.49	27.9925	15.0567	12.3333			-2.18972		4.56218	1.30863	0.00532837
B04	SYBR	FGF1	Unkn	21	28.37	28.07	14.9533	12.34			-2.18306		4.54114	0.909969
C04	SYBR	FGF1	Unkn	21	28.47	28.1325	14.5867	12.9517			-1.57139		2.97191	0.839764
D04	SYBR	FGF1	Unkn	21	28.27	27.42	15.0867
A05	SYBR	FGF1	Unkn	22	28.03	27.7	15.36
B05	SYBR	FGF1	Unkn	22	27.95	27.305	14.3533
C05	SYBR	FGF1	Unkn	22	27.75
D05	SYBR	FGF1	Unkn	22	28
A06	SYBR	FGF1	Unkn	23	28.15
B06	SYBR	FGF1	Unkn	23	28.24
C06	SYBR	FGF1	Unkn	23	28.83
D06	SYBR	FGF1	Unkn	23	29.01
A07	SYBR	FGF1	Unkn	41	29.12
B07	SYBR	FGF1	Unkn	41	29.04			1.30863	0.909969	0.839764	1.69708	1.89722	1.55713	1.39932	1.49715	1.85603	2.04872	1.9881	1.54548	3.0047	2.65073	1.96867	4.56218	4.54114	2.97191
C07	SYBR	FGF1	Unkn	41	28.88
D07	SYBR	FGF1	Unkn	41	28.86
A08	SYBR	FGF1	Unkn	42	29.1
B08	SYBR	FGF1	Unkn	42	28.9
C08	SYBR	FGF1	Unkn	42	29.23
D08	SYBR	FGF1	Unkn	42	29.32
A09	SYBR	FGF1	Unkn	43	28.66
B09	SYBR	FGF1	Unkn	43	28.75
C09	SYBR	FGF1	Unkn	43	28.67
D09	SYBR	FGF1	Unkn	43	28.59
E01	SYBR	FGF1	Unkn	61	28.78
F01	SYBR	FGF1	Unkn	61	28.79
G01	SYBR	FGF1	Unkn	61	28.53
H01	SYBR	FGF1	Unkn	61	28.6
E02	SYBR	FGF1	Unkn	62	28.41
F02	SYBR	FGF1	Unkn	62	28.48
G02	SYBR	FGF1	Unkn	62	28.33
H02	SYBR	FGF1	Unkn	62	28.64
E03	SYBR	FGF1	Unkn	63	28.9
F03	SYBR	FGF1	Unkn	63	29.13
G03	SYBR	FGF1	Unkn	63	28.8
H03	SYBR	FGF1	Unkn	63	29.07
E04	SYBR	FGF1	Unkn	81	28.07
F04	SYBR	FGF1	Unkn	81	28
G04	SYBR	FGF1	Unkn	81	27.88
H04	SYBR	FGF1	Unkn	81	28.02
E05	SYBR	FGF1	Unkn	82	28.03
F05	SYBR	FGF1	Unkn	82	28.13
G05	SYBR	FGF1	Unkn	82	28.05
H05	SYBR	FGF1	Unkn	82	28.07
E06	SYBR	FGF1	Unkn	83	28.05
F06	SYBR	FGF1	Unkn	83	28.11
G06	SYBR	FGF1	Unkn	83	28.02
H06	SYBR	FGF1	Unkn	83	28.35
E07	SYBR	FGF1	Unkn	101	27.48
F07	SYBR	FGF1	Unkn	101	27.37
G07	SYBR	FGF1	Unkn	101	27.27
H07	SYBR	FGF1	Unkn	101	27.56
E08	SYBR	FGF1	Unkn	102	27.74
F08	SYBR	FGF1	Unkn	102	27.47
G08	SYBR	FGF1	Unkn	102	27.88
H08	SYBR	FGF1	Unkn	102	27.71
E09	SYBR	FGF1	Unkn	103	27.17
F09	SYBR	FGF1	Unkn	103	27.35
G09	SYBR	FGF1	Unkn	103	27.21
H09	SYBR	FGF1	Unkn	103	27.49

## Sheet: FGF2
Well	Fluor	Target	Content	Sample	Cq
A01	SYBR	FGF2	Unkn	1	22.89	22.95	14.07	7.79	8.88	8.59444	-0.804444	0.285556	1.74647	0.820426	0.043887
B01	SYBR	FGF2	Unkn	1	22.92	22.9033	14.5233	8.22	8.38		-0.374444	-0.214444	1.29634	1.16026
C01	SYBR	FGF2	Unkn	1	23.04	23.0833	14.56	8.07	8.52333		-0.524444	-0.0711111	1.43838	1.05053
D01	SYBR	FGF2	Unkn	61	22.75	22.43	14.64	7.88667			-0.707778		1.63329	0.820426	0.0421819
E01	SYBR	FGF2	Unkn	61	22.87	22.5533	14.3333	7.58667			-1.00778		2.01081	1.16026
F01	SYBR	FGF2	Unkn	61	23.09	22.7433	14.6733	8.18			-0.414444		1.33279	1.05053
A02	SYBR	FGF2	Unkn	2	23.04	22.8233	14.9367	7.14333			-1.45111		2.73419	0.820426	0.00777676
B02	SYBR	FGF2	Unkn	2	23.05	22.7833	15.1967	7.64667			-0.947778		1.9289	1.16026
C02	SYBR	FGF2	Unkn	2	23.16	23.2167	15.0367	7.10333			-1.49111		2.81105	1.05053
D02	SYBR	FGF2	Unkn	62	22.49	22.33	15.1867	7.76333			-0.831111		1.77905	0.820426	0.027694
E02	SYBR	FGF2	Unkn	62	22.34	22.58	14.9333	7.49333			-1.10111		2.1452	1.16026
F02	SYBR	FGF2	Unkn	62	22.46	22.1833	15.08	8.07667			-0.517778		1.43175	1.05053
A03	SYBR	FGF2	Unkn	3	22.6	22.82	15.0567	8.17667			-0.417778		1.33587	0.820426	0.0420986
B03	SYBR	FGF2	Unkn	3	22.58	22.4467	14.9533	7.78			-0.814444		1.75862	1.16026
C03	SYBR	FGF2	Unkn	3	22.48	22.6633	14.5867	8.11			-0.484444		1.39905	1.05053
D03	SYBR	FGF2	Unkn	63	22.88	23.2633	15.0867
E03	SYBR	FGF2	Unkn	63	22.57	23.14	15.36
F03	SYBR	FGF2	Unkn	63	22.78	22.4633	14.3533
A04	SYBR	FGF2	Unkn	21	22.86
B04	SYBR	FGF2	Unkn	21	22.76
C04	SYBR	FGF2	Unkn	21	22.85
D04	SYBR	FGF2	Unkn	81	22.71
E04	SYBR	FGF2	Unkn	81	22.84
F04	SYBR	FGF2	Unkn	81	22.8
A05	SYBR	FGF2	Unkn	22	23.26			0.820426	1.16026	1.05053	1.74647	1.29634	1.43838	1.63329	2.01081	1.33279	2.73419	1.9289	2.81105	1.77905	2.1452	1.43175	1.33587	1.75862	1.39905
B05	SYBR	FGF2	Unkn	22	23.28
C05	SYBR	FGF2	Unkn	22	23.11
D05	SYBR	FGF2	Unkn	82	22.32
E05	SYBR	FGF2	Unkn	82	22.32
F05	SYBR	FGF2	Unkn	82	22.35
A06	SYBR	FGF2	Unkn	23	22.46
B06	SYBR	FGF2	Unkn	23	22.72
C06	SYBR	FGF2	Unkn	23	22.56
D06	SYBR	FGF2	Unkn	83	22.24
E06	SYBR	FGF2	Unkn	83	22.12
F06	SYBR	FGF2	Unkn	83	22.19
A07	SYBR	FGF2	Unkn	41	22.73
B07	SYBR	FGF2	Unkn	41	22.89
C07	SYBR	FGF2	Unkn	41	22.84
D07	SYBR	FGF2	Unkn	101	22.51
E07	SYBR	FGF2	Unkn	101	22.34
F07	SYBR	FGF2	Unkn	101	22.49
A08	SYBR	FGF2	Unkn	42	22.79
B08	SYBR	FGF2	Unkn	42	22.14
C08	SYBR	FGF2	Unkn	42	23.06
D08	SYBR	FGF2	Unkn	102	23.06
E08	SYBR	FGF2	Unkn	102	23.5
F08	SYBR	FGF2	Unkn	102	23.23
A09	SYBR	FGF2	Unkn	43	23.15
B09	SYBR	FGF2	Unkn	43	23.02
C09	SYBR	FGF2	Unkn	43	23.25
D09	SYBR	FGF2	Unkn	103	22.4
E09	SYBR	FGF2	Unkn	103	22.51
F09	SYBR	FGF2	Unkn	103	22.48

## Sheet: FGF3
Well	Fluor	Target	Content	Sample	Cq
A01	SYBR	FGF3	Unkn	1	39.17	39.1467	14.07	22.6833	25.0767	25.0467	-2.36333	0.03	5.14558	0.97942	0.00106674
B01	SYBR	FGF3	Unkn	1	39.07	39.31	14.5233	22.2533	24.7867		-2.79333	-0.26	6.9323	1.19748
C01	SYBR	FGF3	Unkn	1	39.2	39.8367	14.56	22.6167	25.2767		-2.43	0.23	5.38893	0.852635
A02	SYBR	FGF3	Unkn	2	39.06	37.3233	14.64	22.46			-2.58667		6.00709	0.97942	0.00140294
B02	SYBR	FGF3	Unkn	2	39.73	36.5867	14.3333	22.19			-2.85667		7.2434	1.19748
C02	SYBR	FGF3	Unkn	2	39.14	37.29	14.6733	22.7133			-2.33333		5.03968	0.852635
A03	SYBR	FGF3	Unkn	3	39.98	37.3967	14.9367	23.43			-1.61667		3.06666	0.97942	0.0145407
B03	SYBR	FGF3	Unkn	3	39.85	37.3867	15.1967	22.7567			-2.29		4.89056	1.19748
C03	SYBR	FGF3	Unkn	3	39.68	37.75	15.0367	22.4333			-2.61333		6.11916	0.852635
A04	SYBR	FGF3	Unkn	21	37.2	38.6167	15.1867	22.4			-2.64667		6.26219	0.97942	0.00363355
B04	SYBR	FGF3	Unkn	21	37.37	37.69	14.9333	22.9333			-2.11333		4.3269	1.19748
C04	SYBR	FGF3	Unkn	21	37.4	37.5133	15.08	22.9267			-2.12		4.34694	0.852635
A05	SYBR	FGF3	Unkn	22	36.38	37.4567	15.0567	23.9933			-1.05333		2.07532	0.97942	0.00818664
B05	SYBR	FGF3	Unkn	22	33.62	37.8867	14.9533	23.48			-1.56667		2.9622	1.19748
C05	SYBR	FGF3	Unkn	22	39.76	37.5133	14.5867	23.8833			-1.16333		2.23974	0.852635
A06	SYBR	FGF3	Unkn	23	36.67	39.08	15.0867
B06	SYBR	FGF3	Unkn	23	37.52	38.84	15.36
C06	SYBR	FGF3	Unkn	23	37.68	38.2367	14.3533
A07	SYBR	FGF3	Unkn	41	37.45
B07	SYBR	FGF3	Unkn	41	37.71
C07	SYBR	FGF3	Unkn	41	37.03
A08	SYBR	FGF3	Unkn	42	37.15
B08	SYBR	FGF3	Unkn	42	38.69
C08	SYBR	FGF3	Unkn	42	36.32
A09	SYBR	FGF3	Unkn	43	37.69			0.97942	1.19748	0.852635	5.14558	6.9323	5.38893	6.00709	7.2434	5.03968	3.06666	4.89056	6.11916	6.26219	4.3269	4.34694	2.07532	2.9622	2.23974
B09	SYBR	FGF3	Unkn	43	37.5
C09	SYBR	FGF3	Unkn	43	38.06
D01	SYBR	FGF3	Unkn	61	38.33
E01	SYBR	FGF3	Unkn	61	38.84
F01	SYBR	FGF3	Unkn	61	38.68
D02	SYBR	FGF3	Unkn	62	39.07
E02	SYBR	FGF3	Unkn	62	37.02
F02	SYBR	FGF3	Unkn	62	36.98
D03	SYBR	FGF3	Unkn	63	37.33
E03	SYBR	FGF3	Unkn	63	37.53
F03	SYBR	FGF3	Unkn	63	37.68
D04	SYBR	FGF3	Unkn	81	37.13
E04	SYBR	FGF3	Unkn	81	37.84
F04	SYBR	FGF3	Unkn	81	37.4
D05	SYBR	FGF3	Unkn	82	37.58
E05	SYBR	FGF3	Unkn	82	38.1
F05	SYBR	FGF3	Unkn	82	37.98
D06	SYBR	FGF3	Unkn	83	37.17
E06	SYBR	FGF3	Unkn	83	37.12
F06	SYBR	FGF3	Unkn	83	38.25
D07	SYBR	FGF3	Unkn	101	39.19
E07	SYBR	FGF3	Unkn	101	39.07
F07	SYBR	FGF3	Unkn	101	38.98
D08	SYBR	FGF3	Unkn	102	38.85
E08	SYBR	FGF3	Unkn	102	39.05
F08	SYBR	FGF3	Unkn	102	38.62
D09	SYBR	FGF3	Unkn	103	38.43
E09	SYBR	FGF3	Unkn	103	37.96
F09	SYBR	FGF3	Unkn	103	38.32

## Sheet: FGF4
Well	Fluor	Target	Content	Sample	Cq
A01	SYBR	FGF4	Unkn	1	30.56	30.6067	14.07	16.91	16.5367	16.2867	0.623333	0.25	0.649169	0.840896	0.026319
B01	SYBR	FGF4	Unkn	1	30.56	30.7667	14.5233	17.2667	16.2433		0.98	-0.0433333	0.50698	1.03049
C01	SYBR	FGF4	Unkn	1	30.7	30.64	14.56	16.7533	16.08		0.466667	-0.206667	0.723635	1.15402
A02	SYBR	FGF4	Unkn	2	30.56	31.55	14.64	18.4167			2.13		0.228458	0.840896	0.00753286
B02	SYBR	FGF4	Unkn	2	31.31	31.6	14.3333	17.9133			1.62667		0.323836	1.03049
C02	SYBR	FGF4	Unkn	2	30.43	31.4267	14.6733	17.18			0.893333		0.538369	1.15402
A03	SYBR	FGF4	Unkn	3	30.8	33.3533	14.9367	17.14			0.853333		0.553504	0.840896	0.0172242
B03	SYBR	FGF4	Unkn	3	30.63	33.11	15.1967	16.95			0.663333		0.631418	1.03049
C03	SYBR	FGF4	Unkn	3	30.49	32.2167	15.0367	17.89			1.60333		0.329116	1.15402
A04	SYBR	FGF4	Unkn	21	31.46	32.3267	15.1867	16.6467			0.36		0.779165	0.840896	0.0425339
B04	SYBR	FGF4	Unkn	21	31.93	31.8833	14.9333	16.7467			0.46		0.726986	1.03049
C04	SYBR	FGF4	Unkn	21	31.26	32.97	15.08	16.86			0.573333		0.672062	1.15402
A05	SYBR	FGF4	Unkn	22	31.63	31.7033	15.0567	17.56			1.27333		0.413703	0.840896	0.0428509
B05	SYBR	FGF4	Unkn	22	31.63	31.7	14.9533	16.6367			0.35		0.784584	1.03049
C05	SYBR	FGF4	Unkn	22	31.54	31.4467	14.5867	17.0433			0.756667		0.591862	1.15402
A06	SYBR	FGF4	Unkn	23	31.64	32.6467	15.0867
B06	SYBR	FGF4	Unkn	23	31.28	31.9967	15.36
C06	SYBR	FGF4	Unkn	23	31.36	31.3967	14.3533
A07	SYBR	FGF4	Unkn	41	33.56
B07	SYBR	FGF4	Unkn	41	32.4
C07	SYBR	FGF4	Unkn	41	34.1
A08	SYBR	FGF4	Unkn	42	33.89
B08	SYBR	FGF4	Unkn	42	32.99
C08	SYBR	FGF4	Unkn	42	32.45			0.840896	1.03049	1.15402	0.649169	0.50698	0.723635	0.228458	0.323836	0.538369	0.553504	0.631418	0.329116	0.779165	0.726986	0.672062	0.413703	0.784584	0.591862
A09	SYBR	FGF4	Unkn	43	32.22
B09	SYBR	FGF4	Unkn	43	32.2
C09	SYBR	FGF4	Unkn	43	32.23
D01	SYBR	FGF4	Unkn	61	32.36
E01	SYBR	FGF4	Unkn	61	32.06
F01	SYBR	FGF4	Unkn	61	32.56
D02	SYBR	FGF4	Unkn	62	31.96
E02	SYBR	FGF4	Unkn	62	32
F02	SYBR	FGF4	Unkn	62	31.69
D03	SYBR	FGF4	Unkn	63	33.73
E03	SYBR	FGF4	Unkn	63	32.09
F03	SYBR	FGF4	Unkn	63	33.09
D04	SYBR	FGF4	Unkn	81	31.85
E04	SYBR	FGF4	Unkn	81	31.56
F04	SYBR	FGF4	Unkn	81	31.7
D05	SYBR	FGF4	Unkn	82	31.64
E05	SYBR	FGF4	Unkn	82	31.66
F05	SYBR	FGF4	Unkn	82	31.8
D06	SYBR	FGF4	Unkn	83	31.61
E06	SYBR	FGF4	Unkn	83	31.81
F06	SYBR	FGF4	Unkn	83	30.92
D07	SYBR	FGF4	Unkn	101	32.55
E07	SYBR	FGF4	Unkn	101	32.88
F07	SYBR	FGF4	Unkn	101	32.51
D08	SYBR	FGF4	Unkn	102	32.37
E08	SYBR	FGF4	Unkn	102	31.65
F08	SYBR	FGF4	Unkn	102	31.97
D09	SYBR	FGF4	Unkn	103	31.43
E09	SYBR	FGF4	Unkn	103	31.52
F09	SYBR	FGF4	Unkn	103	31.24

## Sheet: FGF5
Well	Fluor	Target	Content	Sample	Cq
A01	SYBR	FGF5	Unkn	1	28.32	28.3933	14.07	13.7767	14.3233	14.2767	-0.5	0.0466667	1.41421	0.968171	0.035486
B01	SYBR	FGF5	Unkn	1	28.27	28.7033	14.5233	14.01	14.18		-0.266667	-0.0966667	1.20303	1.0693
C01	SYBR	FGF5	Unkn	1	28.59	28.8867	14.56	14.05	14.3267		-0.226667	0.05	1.17013	0.965936
A02	SYBR	FGF5	Unkn	2	29.05	28.4167	14.64	14.4767			0.2		0.870551	0.968171	0.025743
B02	SYBR	FGF5	Unkn	2	28.46	28.3433	14.3333	14.85			0.573333		0.672062	1.0693
C02	SYBR	FGF5	Unkn	2	28.6	28.7233	14.6733	14.9			0.623333		0.649169	0.965936
A03	SYBR	FGF5	Unkn	3	29	29.4133	14.9367	14.4933			0.216667		0.860551	0.968171	0.0365486
B03	SYBR	FGF5	Unkn	3	28.83	30.0467	15.1967	14.4033			0.126667		0.915945	1.0693
C03	SYBR	FGF5	Unkn	3	28.83	29.9367	15.0367	14.56			0.283333		0.82169	0.965936
A04	SYBR	FGF5	Unkn	21	28.49	29.68	15.1867	14.7			0.423333		0.7457	0.968171	0.0195807
B04	SYBR	FGF5	Unkn	21	28.37	29.3367	14.9333	14.6267			0.35		0.784584	1.0693
C04	SYBR	FGF5	Unkn	21	28.39	29.64	15.08	15.1567			0.88		0.543367	0.965936
A05	SYBR	FGF5	Unkn	22	28.05	29.7567	15.0567	16.1067			1.83		0.281265	0.968171	0.0196567
B05	SYBR	FGF5	Unkn	22	28.02	29.58	14.9533	15.08			0.803333		0.573024	1.0693
C05	SYBR	FGF5	Unkn	22	28.96	29.7433	14.5867	14.7933			0.516667		0.698985	0.965936
A06	SYBR	FGF5	Unkn	23	28.79	31.1933	15.0867
B06	SYBR	FGF5	Unkn	23	28.61	30.44	15.36
C06	SYBR	FGF5	Unkn	23	28.77	29.1467	14.3533
A07	SYBR	FGF5	Unkn	41	29.52
B07	SYBR	FGF5	Unkn	41	29.41
C07	SYBR	FGF5	Unkn	41	29.31
A08	SYBR	FGF5	Unkn	42	30.12
B08	SYBR	FGF5	Unkn	42	30.01
C08	SYBR	FGF5	Unkn	42	30.01					0.968171	1.0693	0.965936	1.41421	1.20303	1.17013	0.870551	0.672062	0.649169	0.860551	0.915945	0.82169	0.7457	0.784584	0.543367	0.281265	0.573024	0.698985
A09	SYBR	FGF5	Unkn	43	29.98
B09	SYBR	FGF5	Unkn	43	29.93
C09	SYBR	FGF5	Unkn	43	29.9
D01	SYBR	FGF5	Unkn	61	29.64
E01	SYBR	FGF5	Unkn	61	29.42
F01	SYBR	FGF5	Unkn	61	29.98
D02	SYBR	FGF5	Unkn	62	29.32
E02	SYBR	FGF5	Unkn	62	29.57
F02	SYBR	FGF5	Unkn	62	29.12
D03	SYBR	FGF5	Unkn	63	29.9
E03	SYBR	FGF5	Unkn	63	29.52
F03	SYBR	FGF5	Unkn	63	29.5
D04	SYBR	FGF5	Unkn	81	29.86
E04	SYBR	FGF5	Unkn	81	29.51
F04	SYBR	FGF5	Unkn	81	29.9
D05	SYBR	FGF5	Unkn	82	29.58
E05	SYBR	FGF5	Unkn	82	29.54
F05	SYBR	FGF5	Unkn	82	29.62
D06	SYBR	FGF5	Unkn	83	29.76
E06	SYBR	FGF5	Unkn	83	29.76
F06	SYBR	FGF5	Unkn	83	29.71
D07	SYBR	FGF5	Unkn	101	31.12
E07	SYBR	FGF5	Unkn	101	31.17
F07	SYBR	FGF5	Unkn	101	31.29
D08	SYBR	FGF5	Unkn	102	30.29
E08	SYBR	FGF5	Unkn	102	30.64
F08	SYBR	FGF5	Unkn	102	30.39
D09	SYBR	FGF5	Unkn	103	29.06
E09	SYBR	FGF5	Unkn	103	29.03
F09	SYBR	FGF5	Unkn	103	29.35

## Sheet: FGF6
Well	Fluor	Target	Content	Sample	Cq
A01	SYBR	FGF6	Unkn	1	29.6	29.6633	14.07	15.33	15.5933	15.6644	-0.334444	-0.0711111	1.26089	1.05053	0.0356986
B01	SYBR	FGF6	Unkn	1	29.5	30.3767	14.5233	15.4433	15.8533		-0.221111	0.188889	1.16563	0.877281
C01	SYBR	FGF6	Unkn	1	29.89	30.1067	14.56	15.3433	15.5467		-0.321111	-0.117778	1.24929	1.08506
A02	SYBR	FGF6	Unkn	2	30.31	29.97	14.64	16.6033			0.938889		0.521634	1.05053	0.00743675
B02	SYBR	FGF6	Unkn	2	30.33	29.7767	14.3333	16.9267			1.26222		0.416901	0.877281
C02	SYBR	FGF6	Unkn	2	30.49	30.0167	14.6733	16.2733			0.608889		0.655702	1.08506
A03	SYBR	FGF6	Unkn	3	30.08	31.54	14.9367	16.2967			0.632222		0.645182	1.05053	0.0177486
B03	SYBR	FGF6	Unkn	3	30.12	32.1233	15.1967	16.1533			0.488889		0.712574	0.877281
C03	SYBR	FGF6	Unkn	3	30.12	31.31	15.0367	16.85			1.18556		0.439655	1.08506
A04	SYBR	FGF6	Unkn	21	30.06	31.4833	15.1867	16.4667			0.802222		0.573465	1.05053	0.0213744
B04	SYBR	FGF6	Unkn	21	29.76	31.0867	14.9333	16.6933			1.02889		0.490087	0.877281
C04	SYBR	FGF6	Unkn	21	30.09	31.93	15.08	16.03			0.365556		0.77617	1.08506
A05	SYBR	FGF6	Unkn	22	29.51	31.5233	15.0567	17.2833			1.61889		0.325586	1.05053	0.0304875
B05	SYBR	FGF6	Unkn	22	29.84	31.6467	14.9533	16.1			0.435556		0.739409	0.877281
C05	SYBR	FGF6	Unkn	22	29.98	30.6167	14.5867	16.41			0.745556		0.596438	1.08506
A06	SYBR	FGF6	Unkn	23	30.06	32.37	15.0867
B06	SYBR	FGF6	Unkn	23	30.17	31.46	15.36
C06	SYBR	FGF6	Unkn	23	29.82	30.7633	14.3533
A07	SYBR	FGF6	Unkn	41	31.74
B07	SYBR	FGF6	Unkn	41	31.34
C07	SYBR	FGF6	Unkn	41	31.54
A08	SYBR	FGF6	Unkn	42	32.15
B08	SYBR	FGF6	Unkn	42	31.89
C08	SYBR	FGF6	Unkn	42	32.33
A09	SYBR	FGF6	Unkn	43	31.53
B09	SYBR	FGF6	Unkn	43	31.06
C09	SYBR	FGF6	Unkn	43	31.34			1.05053	0.877281	1.08506	1.26089	1.16563	1.24929	0.521634	0.416901	0.655702	0.645182	0.712574	0.439655	0.573465	0.490087	0.77617	0.325586	0.739409	0.596438
D01	SYBR	FGF6	Unkn	61	31.54
E01	SYBR	FGF6	Unkn	61	31.34
F01	SYBR	FGF6	Unkn	61	31.57
D02	SYBR	FGF6	Unkn	62	31.13
E02	SYBR	FGF6	Unkn	62	31.1
F02	SYBR	FGF6	Unkn	62	31.03
D03	SYBR	FGF6	Unkn	63	32.01
E03	SYBR	FGF6	Unkn	63	32.03
F03	SYBR	FGF6	Unkn	63	31.75
D04	SYBR	FGF6	Unkn	81	31.8
E04	SYBR	FGF6	Unkn	81	31.61
F04	SYBR	FGF6	Unkn	81	31.16
D05	SYBR	FGF6	Unkn	82	31.62
E05	SYBR	FGF6	Unkn	82	31.5
F05	SYBR	FGF6	Unkn	82	31.82
D06	SYBR	FGF6	Unkn	83	30.83
E06	SYBR	FGF6	Unkn	83	30.12
F06	SYBR	FGF6	Unkn	83	30.9
D07	SYBR	FGF6	Unkn	101	32.25
E07	SYBR	FGF6	Unkn	101	32.31
F07	SYBR	FGF6	Unkn	101	32.55
D08	SYBR	FGF6	Unkn	102	31.51
E08	SYBR	FGF6	Unkn	102	31.52
F08	SYBR	FGF6	Unkn	102	31.35
D09	SYBR	FGF6	Unkn	103	30.64
E09	SYBR	FGF6	Unkn	103	30.73
F09	SYBR	FGF6	Unkn	103	30.92

## Sheet: FGF7
Well	Fluor	Target	Content	Sample	Cq
A01	SYBR	FGF7	Unkn	1	19.72	19.6733	14.07	6.34	5.60333	5.44111	0.898889	0.162222	0.5363	0.893648	0.00315844
B01	SYBR	FGF7	Unkn	1	19.64	19.9633	14.5233	6.14667	5.44		0.705556	-0.00111111	0.613206	1.00077
C01	SYBR	FGF7	Unkn	1	19.66	19.84	14.56	6.32333	5.28		0.882222	-0.161111	0.542531	1.11815
A02	SYBR	FGF7	Unkn	2	20.06	20.98	14.64	7.26			1.81889		0.283439	0.893648	0.000385389
B02	SYBR	FGF7	Unkn	2	19.92	20.48	14.3333	7.28333			1.84222		0.278892	1.00077
C02	SYBR	FGF7	Unkn	2	19.91	20.9967	14.6733	7.18667			1.74556		0.298219	1.11815
A03	SYBR	FGF7	Unkn	3	19.93	22.1967	14.9367	6.78667			1.34556		0.393502	0.893648	0.00177593
B03	SYBR	FGF7	Unkn	3	19.77	22.48	15.1967	6.75333			1.31222		0.4027	1.00077
C03	SYBR	FGF7	Unkn	3	19.82	22.2233	15.0367	7.69667			2.25556		0.209416	1.11815
A04	SYBR	FGF7	Unkn	21	21.06	21.9733	15.1867	6.90667			1.46556		0.362096	0.893648	0.00143166
B04	SYBR	FGF7	Unkn	21	21	21.6867	14.9333	6.48333			1.04222		0.485579	1.00077
C04	SYBR	FGF7	Unkn	21	20.88	22.7767	15.08	6.89667			1.45556		0.364615	1.11815
A05	SYBR	FGF7	Unkn	22	20.54	21.9633	15.0567	6.41333			0.972222		0.50972	0.893648	0.00334369
B05	SYBR	FGF7	Unkn	22	20.46	21.4367	14.9533	6.17667			0.735556		0.600587	1.00077
C05	SYBR	FGF7	Unkn	22	20.44	21.4833	14.5867	6.56667			1.12556		0.458325	1.11815
A06	SYBR	FGF7	Unkn	23	21.05	21.5	15.0867
B06	SYBR	FGF7	Unkn	23	21.02	21.5367	15.36
C06	SYBR	FGF7	Unkn	23	20.92	20.92	14.3533
A07	SYBR	FGF7	Unkn	41	22.31
B07	SYBR	FGF7	Unkn	41	22.16
C07	SYBR	FGF7	Unkn	41	22.12
A08	SYBR	FGF7	Unkn	42	22.48
B08	SYBR	FGF7	Unkn	42	22.42
C08	SYBR	FGF7	Unkn	42	22.54
A09	SYBR	FGF7	Unkn	43	22.31			0.893648	1.00077	1.11815	0.5363	0.613206	0.542531	0.283439	0.278892	0.298219	0.393502	0.4027	0.209416	0.362096	0.485579	0.364615	0.50972	0.600587	0.458325
B09	SYBR	FGF7	Unkn	43	22.17
C09	SYBR	FGF7	Unkn	43	22.19
D01	SYBR	FGF7	Unkn	61	21.86
E01	SYBR	FGF7	Unkn	61	22
F01	SYBR	FGF7	Unkn	61	22.06
D02	SYBR	FGF7	Unkn	62	21.71
E02	SYBR	FGF7	Unkn	62	21.62
F02	SYBR	FGF7	Unkn	62	21.73
D03	SYBR	FGF7	Unkn	63	22.66
E03	SYBR	FGF7	Unkn	63	22.7
F03	SYBR	FGF7	Unkn	63	22.97
D04	SYBR	FGF7	Unkn	81	21.95
E04	SYBR	FGF7	Unkn	81	21.88
F04	SYBR	FGF7	Unkn	81	22.06
D05	SYBR	FGF7	Unkn	82	21.5
E05	SYBR	FGF7	Unkn	82	21.36
F05	SYBR	FGF7	Unkn	82	21.45
D06	SYBR	FGF7	Unkn	83	21.5
E06	SYBR	FGF7	Unkn	83	21.47
F06	SYBR	FGF7	Unkn	83	21.48
D07	SYBR	FGF7	Unkn	101	21.44
E07	SYBR	FGF7	Unkn	101	21.45
F07	SYBR	FGF7	Unkn	101	21.61
D08	SYBR	FGF7	Unkn	102	21.49
E08	SYBR	FGF7	Unkn	102	21.51
F08	SYBR	FGF7	Unkn	102	21.61
D09	SYBR	FGF7	Unkn	103	20.85
E09	SYBR	FGF7	Unkn	103	20.9
F09	SYBR	FGF7	Unkn	103	21.01

## Sheet: FGF8
Well	Fluor	Target	Content	Sample	Cq
A01	SYBR	FGF8	Unkn	1	28.98	28.92	14.07	15.2333	14.85	14.7278	0.505556	0.122222	0.704389	0.918771	0.00862502
B01	SYBR	FGF8	Unkn	1	28.91	29.1	14.5233	15.78	14.5767		1.05222	-0.151111	0.482225	1.11042
C01	SYBR	FGF8	Unkn	1	28.87	29.3167	14.56	15.4867	14.7567		0.758889	0.0288889	0.590951	0.980175
A02	SYBR	FGF8	Unkn	2	28.96	29.8733	14.64	16.2367			1.50889		0.351382	0.918771	0.00256549
B02	SYBR	FGF8	Unkn	2	29.2	30.1133	14.3333	16.0433			1.31556		0.401771	1.11042
C02	SYBR	FGF8	Unkn	2	29.14	30.16	14.6733	15.5667			0.838889		0.559074	0.980175
A03	SYBR	FGF8	Unkn	3	29.29	31.1733	14.9367	16.1367			1.40889		0.376602	0.918771	0.00367082
B03	SYBR	FGF8	Unkn	3	29.36	31.24	15.1967	15.5567			0.828889		0.562963	1.11042
C03	SYBR	FGF8	Unkn	3	29.3	30.6033	15.0367	16.48			1.75222		0.296844	0.980175
A04	SYBR	FGF8	Unkn	21	29.81	31.3233	15.1867	15.3233			0.595556		0.66179	0.918771	0.0421149
B04	SYBR	FGF8	Unkn	21	29.97	30.49	14.9333	15.08			0.352222		0.783377	1.11042
C04	SYBR	FGF8	Unkn	21	29.84	31.56	15.08	16.1633			1.43556		0.369704	0.980175
A05	SYBR	FGF8	Unkn	22	30.1	30.38	15.0567	17.0433			2.31556		0.200885	0.918771	0.0134864
B05	SYBR	FGF8	Unkn	22	30.14	30.0333	14.9533	15.36			0.632222		0.645182	1.11042
C05	SYBR	FGF8	Unkn	22	30.1	30.75	14.5867	16.1233			1.39556		0.380098	0.980175
A06	SYBR	FGF8	Unkn	23	30.08	32.13	15.0867
B06	SYBR	FGF8	Unkn	23	30.06	30.72	15.36
C06	SYBR	FGF8	Unkn	23	30.34	30.4767	14.3533
A07	SYBR	FGF8	Unkn	41	31.15
B07	SYBR	FGF8	Unkn	41	31.02
C07	SYBR	FGF8	Unkn	41	31.35
A08	SYBR	FGF8	Unkn	42	31.32
B08	SYBR	FGF8	Unkn	42	31.38
C08	SYBR	FGF8	Unkn	42	31.02			0.918771	1.11042	0.980175	0.704389	0.482225	0.590951	0.351382	0.401771	0.559074	0.376602	0.562963	0.296844	0.66179	0.783377	0.369704	0.200885	0.645182	0.380098
A09	SYBR	FGF8	Unkn	43	30.6
B09	SYBR	FGF8	Unkn	43	30.64
C09	SYBR	FGF8	Unkn	43	30.57
D01	SYBR	FGF8	Unkn	61	30.87
E01	SYBR	FGF8	Unkn	61	31.86
F01	SYBR	FGF8	Unkn	61	31.24
D02	SYBR	FGF8	Unkn	62	30.32
E02	SYBR	FGF8	Unkn	62	30.52
F02	SYBR	FGF8	Unkn	62	30.63
D03	SYBR	FGF8	Unkn	63	31.73
E03	SYBR	FGF8	Unkn	63	31.36
F03	SYBR	FGF8	Unkn	63	31.59
D04	SYBR	FGF8	Unkn	81	30.42
E04	SYBR	FGF8	Unkn	81	30.35
F04	SYBR	FGF8	Unkn	81	30.37
D05	SYBR	FGF8	Unkn	82	30.02
E05	SYBR	FGF8	Unkn	82	30
F05	SYBR	FGF8	Unkn	82	30.08
D06	SYBR	FGF8	Unkn	83	30.7
E06	SYBR	FGF8	Unkn	83	30.6
F06	SYBR	FGF8	Unkn	83	30.95
D07	SYBR	FGF8	Unkn	101	32.12
E07	SYBR	FGF8	Unkn	101	32.26
F07	SYBR	FGF8	Unkn	101	32.01
D08	SYBR	FGF8	Unkn	102	30.65
E08	SYBR	FGF8	Unkn	102	30.77
F08	SYBR	FGF8	Unkn	102	30.74
D09	SYBR	FGF8	Unkn	103	30.81
E09	SYBR	FGF8	Unkn	103	30.45
F09	SYBR	FGF8	Unkn	103	30.17

## Sheet: FGF9
Well	Fluor	Target	Content	Sample	Cq
A01	SYBR	FGF9	Unkn	1	27.06	26.9633	14.07	14.4667	12.8933	12.7789	1.68778	0.114444	0.310405	0.923738	0.0101236
B01	SYBR	FGF9	Unkn	1	26.81	27.38	14.5233	13.4767	12.8567		0.697778	0.0777778	0.616521	0.947516
C01	SYBR	FGF9	Unkn	1	27.02	27.1467	14.56	14.8067	12.5867		2.02778	-0.192222	0.245233	1.14252
A02	SYBR	FGF9	Unkn	2	27.48	29.1067	14.64	14.2467			1.46778		0.361539	0.923738	0.00173073
B02	SYBR	FGF9	Unkn	2	27.44	27.81	14.3333	14.32			1.54111		0.343621	0.947516
C02	SYBR	FGF9	Unkn	2	27.22	29.48	14.6733	13.8333			1.05444		0.481483	1.14252
A03	SYBR	FGF9	Unkn	3	27.19	29.1833	14.9367	14.82			2.04111		0.242977	0.923738	0.00051092
B03	SYBR	FGF9	Unkn	3	27.12	29.5167	15.1967	14.5167			1.73778		0.299831	0.947516
C03	SYBR	FGF9	Unkn	3	27.13	28.87	15.0367	14.9567			2.17778		0.221016	1.14252
A04	SYBR	FGF9	Unkn	21	29.14	30.0067	15.1867	15.2267			2.44778		0.183293	0.923738	0.0455768
B04	SYBR	FGF9	Unkn	21	29.09	29.45	14.9333	13.1533			0.374444		0.771402	0.947516
C04	SYBR	FGF9	Unkn	21	29.09	30.0367	15.08	13.8333			1.05444		0.481483	1.14252
A05	SYBR	FGF9	Unkn	22	27.91	30.2833	15.0567	15.7767			2.99778		0.125193	0.923738	0.00227109
B05	SYBR	FGF9	Unkn	22	27.8	28.1067	14.9533	14.1233			1.34444		0.393806	0.947516
C05	SYBR	FGF9	Unkn	22	27.72	28.42	14.5867	15.87			3.09111		0.11735	1.14252
A06	SYBR	FGF9	Unkn	23	29.51	30.8633	15.0867
B06	SYBR	FGF9	Unkn	23	29.34	29.4833	15.36
C06	SYBR	FGF9	Unkn	23	29.59	30.2233	14.3533
A07	SYBR	FGF9	Unkn	41	29.27
B07	SYBR	FGF9	Unkn	41	29.06
C07	SYBR	FGF9	Unkn	41	29.22
A08	SYBR	FGF9	Unkn	42	29.61
B08	SYBR	FGF9	Unkn	42	29.5
C08	SYBR	FGF9	Unkn	42	29.44
A09	SYBR	FGF9	Unkn	43	28.94			0.923738	0.947516	1.14252	0.310405	0.616521	0.245233	0.361539	0.343621	0.481483	0.242977	0.299831	0.221016	0.183293	0.771402	0.481483	0.125193	0.393806	0.11735
B09	SYBR	FGF9	Unkn	43	28.84
C09	SYBR	FGF9	Unkn	43	28.83
D01	SYBR	FGF9	Unkn	61	30.15
E01	SYBR	FGF9	Unkn	61	29.92
F01	SYBR	FGF9	Unkn	61	29.95
D02	SYBR	FGF9	Unkn	62	29.53
E02	SYBR	FGF9	Unkn	62	29.37
F02	SYBR	FGF9	Unkn	62	29.45
D03	SYBR	FGF9	Unkn	63	29.94
E03	SYBR	FGF9	Unkn	63	29.9
F03	SYBR	FGF9	Unkn	63	30.27
D04	SYBR	FGF9	Unkn	81	30.25
E04	SYBR	FGF9	Unkn	81	30.28
F04	SYBR	FGF9	Unkn	81	30.32
D05	SYBR	FGF9	Unkn	82	28.24
E05	SYBR	FGF9	Unkn	82	28.04
F05	SYBR	FGF9	Unkn	82	28.04
D06	SYBR	FGF9	Unkn	83	28.4
E06	SYBR	FGF9	Unkn	83	28.36
F06	SYBR	FGF9	Unkn	83	28.5
D07	SYBR	FGF9	Unkn	101	30.73
E07	SYBR	FGF9	Unkn	101	30.83
F07	SYBR	FGF9	Unkn	101	31.03
D08	SYBR	FGF9	Unkn	102	30.03
E08	SYBR	FGF9	Unkn	102	29.18
F08	SYBR	FGF9	Unkn	102	29.24
D09	SYBR	FGF9	Unkn	103	30.26
E09	SYBR	FGF9	Unkn	103	30.22
F09	SYBR	FGF9	Unkn	103	30.19

## Sheet: FGF10
Well	Fluor	Target	Content	Sample	Cq
A01	SYBR	FGF10	Unkn	1	23.01	22.93	14.07	5.48333	8.86	8.79222	-3.30889	0.0677778	9.91003	0.954107	6.09302e-05
B01	SYBR	FGF10	Unkn	1	22.91	23.3667	14.5233	5.68333	8.84333		-3.10889	0.0511111	8.62718	0.965193
C01	SYBR	FGF10	Unkn	1	22.87	23.2333	14.56	5.70667	8.67333		-3.08556	-0.118889	8.48877	1.0859
A02	SYBR	FGF10	Unkn	2	23.46	20.1233	14.64	5.72			-3.07222		8.41068	0.954107	0.00025859
B02	SYBR	FGF10	Unkn	2	23.28	20.0167	14.3333	5.89333			-2.89889		7.45852	0.965193
C02	SYBR	FGF10	Unkn	2	23.36	20.38	14.6733	5.53333			-3.25889		9.57245	1.0859
A03	SYBR	FGF10	Unkn	3	23.27	20.6567	14.9367	7.23667			-1.55556		2.93947	0.954107	0.0216481
B03	SYBR	FGF10	Unkn	3	23.28	21.09	15.1967	7.27333			-1.51889		2.8657	0.965193
C03	SYBR	FGF10	Unkn	3	23.15	20.57	15.0367	8.04			-0.752222		1.68439	1.0859
A04	SYBR	FGF10	Unkn	21	20.16	22.4233	15.1867	8.37			-0.422222		1.33999	0.954107	0.0227273
B04	SYBR	FGF10	Unkn	21	20.11	22.2067	14.9333	8.17667			-0.615556		1.53215	0.965193
C04	SYBR	FGF10	Unkn	21	20.1	23.12	15.08	8.50667			-0.285556		1.21888	1.0859
A05	SYBR	FGF10	Unkn	22	20.07	23.4267	15.0567	8.38			-0.412222		1.33073	0.954107	0.0329805
B05	SYBR	FGF10	Unkn	22	19.96	23.13	14.9533	8.14333			-0.648889		1.56796	0.965193
C05	SYBR	FGF10	Unkn	22	20.02	23.0933	14.5867	8.52333			-0.268889		1.20488	1.0859
A06	SYBR	FGF10	Unkn	23	20.36	23.4667	15.0867
B06	SYBR	FGF10	Unkn	23	20.41	23.5033	15.36
C06	SYBR	FGF10	Unkn	23	20.37	22.8767	14.3533
A07	SYBR	FGF10	Unkn	41	20.77
B07	SYBR	FGF10	Unkn	41	20.57
C07	SYBR	FGF10	Unkn	41	20.63
A08	SYBR	FGF10	Unkn	42	21.14
B08	SYBR	FGF10	Unkn	42	21
C08	SYBR	FGF10	Unkn	42	21.13
A09	SYBR	FGF10	Unkn	43	20.68
B09	SYBR	FGF10	Unkn	43	20.53
C09	SYBR	FGF10	Unkn	43	20.5			0.954107	0.965193	1.0859	9.91003	8.62718	8.48877	8.41068	7.45852	9.57245	2.93947	2.8657	1.68439	1.33999	1.53215	1.21888	1.33073	1.56796	1.20488
D01	SYBR	FGF10	Unkn	61	22.35
E01	SYBR	FGF10	Unkn	61	22.41
F01	SYBR	FGF10	Unkn	61	22.51
D02	SYBR	FGF10	Unkn	62	22.16
E02	SYBR	FGF10	Unkn	62	22.28
F02	SYBR	FGF10	Unkn	62	22.18
D03	SYBR	FGF10	Unkn	63	23.17
E03	SYBR	FGF10	Unkn	63	23.04
F03	SYBR	FGF10	Unkn	63	23.15
D04	SYBR	FGF10	Unkn	81	23.34
E04	SYBR	FGF10	Unkn	81	23.36
F04	SYBR	FGF10	Unkn	81	23.58
D05	SYBR	FGF10	Unkn	82	22.97
E05	SYBR	FGF10	Unkn	82	22.84
F05	SYBR	FGF10	Unkn	82	23.58
D06	SYBR	FGF10	Unkn	83	23.09
E06	SYBR	FGF10	Unkn	83	23.04
F06	SYBR	FGF10	Unkn	83	23.15
D07	SYBR	FGF10	Unkn	101	23.47
E07	SYBR	FGF10	Unkn	101	23.39
F07	SYBR	FGF10	Unkn	101	23.54
D08	SYBR	FGF10	Unkn	102	23.6
E08	SYBR	FGF10	Unkn	102	23.42
F08	SYBR	FGF10	Unkn	102	23.49
D09	SYBR	FGF10	Unkn	103	22.96
E09	SYBR	FGF10	Unkn	103	22.82
F09	SYBR	FGF10	Unkn	103	22.85

[truncated: 14 more sheets: FGF11, FGF12, FGF13, FGF14, FGF16, FGF17, FGF18, FGF19, FGF20, FGF21, FGF22, FGF23, FABP4, PPAR]
