# Supplementary material for: Genome-Wide Identification and Characterization of Bovine Fibroblast Growth Factor (FGF) Gene and Its Expression during Adipocyte Differentiation
Source: Int J Mol Sci. 2023 Mar 16;24(6):5663. doi: 10.3390/ijms24065663 (PMC10054561; doi:10.3390/ijms24065663)
Supplement: Supplementary file 1 [file ijms-24-05663-s001.zip › ijms-2253523-supplementary/Supplementary File/Table S3. Results of tissue expression profiling of the FGFRs gene.xlsx]

## Sheet: FGFR1
A01	SYBR	FGFR1	Unkn	X1	33.26	32.5567	27.6033	4.95333	1.85	1.89	3.06333	-0.04	0.119631	1.02811	7.44126e-06
B01	SYBR	FGFR1	Unkn	X1	32.14	32.7067	27.97	4.73667	1.89667		2.84667	0.00666667	0.139017	0.99539
C01	SYBR	FGFR1	Unkn	X1	32.27	33.1333	27.01	6.12333	1.92333		4.23333	0.0333333	0.0531667	0.97716
A02	SYBR	FGFR1	Unkn	X2	32.45	32.6	28.03	4.57			2.68		0.156041	1.02811	5.0378e-06
B02	SYBR	FGFR1	Unkn	X2	32.81	34.0867	28.5467	5.54			3.65		0.07966	0.99539
C02	SYBR	FGFR1	Unkn	X2	32.86	33.73	28.8267	4.90333			3.01333		0.12385	0.97716
A03	SYBR	FGFR1	Unkn	X3	33.23	31.36	28.4467	2.91333			1.02333		0.491978	1.02811	0.00188039
B03	SYBR	FGFR1	Unkn	X3	33.34	31.7433	28.1967	3.54667			1.65667		0.317171	0.99539
C03	SYBR	FGFR1	Unkn	X3	32.83	31.9967	27.6167	4.38			2.49		0.178006	0.97716
A04	SYBR	FGFR1	Unkn	G1	32.38	31.22	30.25	0.97			-0.92		1.89212	1.02811	0.000147004
B04	SYBR	FGFR1	Unkn	G1	32.62	31.61	30.4967	1.11333			-0.776667		1.71317	0.99539
C04	SYBR	FGFR1	Unkn	G1	32.8	31.88	30.8033	1.07667			-0.813333		1.75727	0.97716
A05	SYBR	FGFR1	Unkn	G2	33.79	31.94	30.5	1.44			-0.45		1.36604	1.02811	0.00910956
B05	SYBR	FGFR1	Unkn	G2	35.05	30.6467	29.53	1.11667			-0.773333		1.70921	0.99539
C05	SYBR	FGFR1	Unkn	G2	33.42	31.1533	30.1067	1.04667			-0.843333		1.79419	0.97716
A06	SYBR	FGFR1	Unkn	G3	33.57	33.6	23.1233	10.4767			8.58667		0.00260109	1.02811	3.00103e-07
B06	SYBR	FGFR1	Unkn	G3	33.93	33.9	22.5733	11.3267			9.43667		0.00144305	0.99539
C06	SYBR	FGFR1	Unkn	G3	33.69	33.12	23.2467	9.87333			7.98333		0.00395164	0.97716
A07	SYBR	FGFR1	Unkn	P1	31.57	30.1767	28.3267	1.85			-0.04		1.02811	1.02811	1
B07	SYBR	FGFR1	Unkn	P1	31.32	29.8867	27.99	1.89667			0.00666667		0.99539	0.99539
C07	SYBR	FGFR1	Unkn	P1	31.19	29.3033	27.38	1.92333			0.0333333		0.97716	0.97716
A08	SYBR	FGFR1	Unkn	P2	31.38	32.3733	28.47	3.90333			2.01333		0.2477	1.02811	0.0198015
B08	SYBR	FGFR1	Unkn	P2	32.06	31.8433	29.16	2.68333			0.793333		0.577009	0.99539
C08	SYBR	FGFR1	Unkn	P2	31.79	31.7967	29.36	2.43667			0.546667		0.6846	0.97716
A09	SYBR	FGFR1	Unkn	P3	31.69
B09	SYBR	FGFR1	Unkn	P3	32.04
C09	SYBR	FGFR1	Unkn	P3	32.26
A10	SYBR	FGFR1	Unkn	F1	31.19
B10	SYBR	FGFR1	Unkn	F1	31.25
C10	SYBR	FGFR1	Unkn	F1	31.22
A11	SYBR	FGFR1	Unkn	F2	31.16
B11	SYBR	FGFR1	Unkn	F2	31.55
C11	SYBR	FGFR1	Unkn	F2	32.12
A12	SYBR	FGFR1	Unkn	F3	32.12		1.02811	0.99539	0.97716	0.119631	0.139017	0.0531667	0.156041	0.07966	0.12385	0.491978	0.317171	0.178006	1.89212	1.71317	1.75727	1.36604	1.70921	1.79419	0.00260109	0.00144305	0.00395164	0.2477	0.577009	0.6846
B12	SYBR	FGFR1	Unkn	F3	31.53
C12	SYBR	FGFR1	Unkn	F3	31.99
D01	SYBR	FGFR1	Unkn	S1	32.01
E01	SYBR	FGFR1	Unkn	S1	31.84
F01	SYBR	FGFR1	Unkn	S1	31.97
D02	SYBR	FGFR1	Unkn	S2	31.02
E02	SYBR	FGFR1	Unkn	S2	31.09
F02	SYBR	FGFR1	Unkn	S2	29.83
D03	SYBR	FGFR1	Unkn	S3	31.13
E03	SYBR	FGFR1	Unkn	S3	30.95
F03	SYBR	FGFR1	Unkn	S3	31.38
D04	SYBR	FGFR1	Unkn	J1	33.56
E04	SYBR	FGFR1	Unkn	J1	33.33
F04	SYBR	FGFR1	Unkn	J1	33.91
D05	SYBR	FGFR1	Unkn	J2	34.04
E05	SYBR	FGFR1	Unkn	J2	33.41
F05	SYBR	FGFR1	Unkn	J2	34.25
D06	SYBR	FGFR1	Unkn	J3	33.31
E06	SYBR	FGFR1	Unkn	J3	33.36
F06	SYBR	FGFR1	Unkn	J3	32.69
D07	SYBR	FGFR1	Unkn	Z1	30.28
E07	SYBR	FGFR1	Unkn	Z1	30.14
F07	SYBR	FGFR1	Unkn	Z1	30.11
D08	SYBR	FGFR1	Unkn	Z2	30.05
E08	SYBR	FGFR1	Unkn	Z2	29.69
F08	SYBR	FGFR1	Unkn	Z2	29.92
D09	SYBR	FGFR1	Unkn	Z3	29.22
E09	SYBR	FGFR1	Unkn	Z3	29.29
F09	SYBR	FGFR1	Unkn	Z3	29.4
D10	SYBR	FGFR1	Unkn	L1	32.29
E10	SYBR	FGFR1	Unkn	L1	32.49
F10	SYBR	FGFR1	Unkn	L1	32.34
D11	SYBR	FGFR1	Unkn	L2	32.55
E11	SYBR	FGFR1	Unkn	L2	30.63
F11	SYBR	FGFR1	Unkn	L2	32.35
D12	SYBR	FGFR1	Unkn	L3	31.71
E12	SYBR	FGFR1	Unkn	L3	31.99
F12	SYBR	FGFR1	Unkn	L3	31.69

## Sheet: FGFR2
A01	SYBR	FGFR2	Unkn	X1	32.34	32.2833	27.6033	4.68	0.94	1.12111	3.55889	-0.181111	0.0848531	1.13376	0.000151934
B01	SYBR	FGFR2	Unkn	X1	32.26	33.8333	27.97	5.86333	1.18		4.74222	0.0588889	0.0373636	0.960003
C01	SYBR	FGFR2	Unkn	X1	32.25	33.41	27.01	6.4	1.24333		5.27889	0.122222	0.025757	0.918771
A02	SYBR	FGFR2	Unkn	X2	33.85	31.1867	28.03	3.15667			2.03556		0.243914	1.13376	0.000368591
B02	SYBR	FGFR2	Unkn	X2	34.43	32.43	28.5467	3.88333			2.76222		0.147397	0.960003
C02	SYBR	FGFR2	Unkn	X2	33.22	32.84	28.8267	4.01333			2.89222		0.134696	0.918771
A03	SYBR	FGFR2	Unkn	X3	33.86	31.9433	28.4467	3.49667			2.37556		0.192702	1.13376	0.000317685
B03	SYBR	FGFR2	Unkn	X3	33.17	32.1667	28.1967	3.97			2.84889		0.138803	0.960003
C03	SYBR	FGFR2	Unkn	X3	33.2	32.6333	27.6167	5.01667			3.89556		0.0671925	0.918771
A04	SYBR	FGFR2	Unkn	G1	31.29	31.68	30.25	1.43			0.308889		0.807263	1.13376	0.0486914
B04	SYBR	FGFR2	Unkn	G1	31.29	31.87	30.4967	1.37333			0.252222		0.839602	0.960003
C04	SYBR	FGFR2	Unkn	G1	30.98	32.24	30.8033	1.43667			0.315556		0.803542	0.918771
A05	SYBR	FGFR2	Unkn	G2	32.37	31.9767	30.5	1.47667			0.355556		0.781569	1.13376	0.0497576
B05	SYBR	FGFR2	Unkn	G2	32.37	30.8933	29.53	1.36333			0.242222		0.845442	0.960003
C05	SYBR	FGFR2	Unkn	G2	32.55	31.5233	30.1067	1.41667			0.295556		0.814759	0.918771
A06	SYBR	FGFR2	Unkn	G3	32.68	34.8633	23.1233	11.74			10.6189		0.00063591	1.13376	0.000108197
B06	SYBR	FGFR2	Unkn	G3	33.29	34.6133	22.5733	12.04			10.9189		0.00051652	0.960003
C06	SYBR	FGFR2	Unkn	G3	32.55	36.3	23.2467	13.0533			11.9322		0.000255884	0.918771
A07	SYBR	FGFR2	Unkn	P1	32.21	29.2667	28.3267	0.94			-0.181111		1.13376	1.13376	1
B07	SYBR	FGFR2	Unkn	P1	32.02	29.17	27.99	1.18			0.0588889		0.960003	0.960003
C07	SYBR	FGFR2	Unkn	P1	31.6	28.6233	27.38	1.24333			0.122222		0.918771	0.918771
A08	SYBR	FGFR2	Unkn	P2	31.82	31.3867	28.47	2.91667			1.79556		0.288061	1.13376	0.00330168
B08	SYBR	FGFR2	Unkn	P2	32.4	31.91	29.16	2.75			1.62889		0.323337	0.960003
C08	SYBR	FGFR2	Unkn	P2	32.28	31.4033	29.36	2.04333			0.922222		0.527696	0.918771
A09	SYBR	FGFR2	Unkn	P3	32.48
B09	SYBR	FGFR2	Unkn	P3	32.96
C09	SYBR	FGFR2	Unkn	P3	32.46
A10	SYBR	FGFR2	Unkn	F1	31.39
B10	SYBR	FGFR2	Unkn	F1	31.75
C10	SYBR	FGFR2	Unkn	F1	31.9
A11	SYBR	FGFR2	Unkn	F2	31.83
B11	SYBR	FGFR2	Unkn	F2	31.86		1.13376	0.960003	0.918771	0.0848531	0.0373636	0.025757	0.243914	0.147397	0.134696	0.192702	0.138803	0.0671925	0.807263	0.839602	0.803542	0.781569	0.845442	0.814759	0.00063591	0.00051652	0.000255884	0.288061	0.323337	0.527696
C11	SYBR	FGFR2	Unkn	F2	31.92
A12	SYBR	FGFR2	Unkn	F3	32.28
B12	SYBR	FGFR2	Unkn	F3	32.13
C12	SYBR	FGFR2	Unkn	F3	32.31
D01	SYBR	FGFR2	Unkn	S1	32.1
E01	SYBR	FGFR2	Unkn	S1	31.77
F01	SYBR	FGFR2	Unkn	S1	32.06
D02	SYBR	FGFR2	Unkn	S2	31.12
E02	SYBR	FGFR2	Unkn	S2	30.47
F02	SYBR	FGFR2	Unkn	S2	31.09
D03	SYBR	FGFR2	Unkn	S3	31.61
E03	SYBR	FGFR2	Unkn	S3	31.44
F03	SYBR	FGFR2	Unkn	S3	31.52
D04	SYBR	FGFR2	Unkn	J1	34.67
E04	SYBR	FGFR2	Unkn	J1	35.91
F04	SYBR	FGFR2	Unkn	J1	34.01
D05	SYBR	FGFR2	Unkn	J2	34.38
E05	SYBR	FGFR2	Unkn	J2	34.11
F05	SYBR	FGFR2	Unkn	J2	35.35
D06	SYBR	FGFR2	Unkn	J3	37.06
E06	SYBR	FGFR2	Unkn	J3	35.46
F06	SYBR	FGFR2	Unkn	J3	36.38
D07	SYBR	FGFR2	Unkn	Z1	29.28
E07	SYBR	FGFR2	Unkn	Z1	29.25
F07	SYBR	FGFR2	Unkn	Z1	29.27
D08	SYBR	FGFR2	Unkn	Z2	29.23
E08	SYBR	FGFR2	Unkn	Z2	29.03
F08	SYBR	FGFR2	Unkn	Z2	29.25
D09	SYBR	FGFR2	Unkn	Z3	28.41
E09	SYBR	FGFR2	Unkn	Z3	28.62
F09	SYBR	FGFR2	Unkn	Z3	28.84
D10	SYBR	FGFR2	Unkn	L1	31.72
E10	SYBR	FGFR2	Unkn	L1	31.64
F10	SYBR	FGFR2	Unkn	L1	30.8
D11	SYBR	FGFR2	Unkn	L2	32.07
E11	SYBR	FGFR2	Unkn	L2	31.61
F11	SYBR	FGFR2	Unkn	L2	32.05
D12	SYBR	FGFR2	Unkn	L3	31.78
E12	SYBR	FGFR2	Unkn	L3	31.32
F12	SYBR	FGFR2	Unkn	L3	31.11

## Sheet: FGFR3
A01	SYBR	FGFR3	Unkn	X1	34.12	34.3033	27.6033	6.7	3.72333	3.81	2.89	-0.0866667	0.134904	1.06191	0.000450989
B01	SYBR	FGFR3	Unkn	X1	34.34	33.3433	27.97	5.37333	3.88333		1.56333	0.0733333	0.338368	0.950439
C01	SYBR	FGFR3	Unkn	X1	34.45	33.7267	27.01	6.71667	3.82333		2.90667	0.0133333	0.133354	0.990801
A02	SYBR	FGFR3	Unkn	X2	33.47	33.6567	28.03	5.62667			1.81667		0.283876	1.06191	0.000195732
B02	SYBR	FGFR3	Unkn	X2	33.34	33.6267	28.5467	5.08			1.27		0.41466	0.950439
C02	SYBR	FGFR3	Unkn	X2	33.22	34.2133	28.8267	5.38667			1.57667		0.335256	0.990801
A03	SYBR	FGFR3	Unkn	X3	33.75	32.53	28.4467	4.08333			0.273333		0.827406	1.06191	0.0290569
B03	SYBR	FGFR3	Unkn	X3	34.42	32.3767	28.1967	4.18			0.37		0.773782	0.950439
C03	SYBR	FGFR3	Unkn	X3	33.01	32.2167	27.6167	4.6			0.79		0.578344	0.990801
A04	SYBR	FGFR3	Unkn	G1	33.55	32.21	30.25	1.96			-1.85		3.605	1.06191	0.000168891
B04	SYBR	FGFR3	Unkn	G1	33.7	32.25	30.4967	1.75333			-2.05667		4.16024	0.950439
C04	SYBR	FGFR3	Unkn	G1	33.72	32.4967	30.8033	1.69333			-2.11667		4.33691	0.990801
A05	SYBR	FGFR3	Unkn	G2	33.81	32.5733	30.5	2.07333			-1.73667		3.33264	1.06191	0.00477749
B05	SYBR	FGFR3	Unkn	G2	33.57	32.12	29.53	2.59			-1.22		2.32947	0.950439
C05	SYBR	FGFR3	Unkn	G2	33.5	32.1233	30.1067	2.01667			-1.79333		3.46615	0.990801
A06	SYBR	FGFR3	Unkn	G3	34.11	35.7633	23.1233	12.64			8.83		0.00219738	1.06191	6.73722e-06
B06	SYBR	FGFR3	Unkn	G3	34.25	35.4067	22.5733	12.8333			9.02333		0.00192179	0.950439
C06	SYBR	FGFR3	Unkn	G3	34.28	36.82	23.2467	13.5733			9.76333		0.00115065	0.990801
A07	SYBR	FGFR3	Unkn	P1	32.4	32.05	28.3267	3.72333			-0.0866667		1.06191	1.06191	1
B07	SYBR	FGFR3	Unkn	P1	32.57	31.8733	27.99	3.88333			0.0733333		0.950439	0.950439
C07	SYBR	FGFR3	Unkn	P1	32.62	31.2033	27.38	3.82333			0.0133333		0.990801	0.990801
A08	SYBR	FGFR3	Unkn	P2	32.2	32.52	28.47	4.05			0.24		0.846745	1.06191	0.0112498
B08	SYBR	FGFR3	Unkn	P2	32.69	33.1867	29.16	4.02667			0.216667		0.860551	0.950439
C08	SYBR	FGFR3	Unkn	P2	32.24	33.4867	29.36	4.12667			0.316667		0.802923	0.990801
A09	SYBR	FGFR3	Unkn	P3	32.08
B09	SYBR	FGFR3	Unkn	P3	32.25
C09	SYBR	FGFR3	Unkn	P3	32.32
A10	SYBR	FGFR3	Unkn	F1	32.1
B10	SYBR	FGFR3	Unkn	F1	32.58
C10	SYBR	FGFR3	Unkn	F1	31.95
A11	SYBR	FGFR3	Unkn	F2	32.38
B11	SYBR	FGFR3	Unkn	F2	32.19
C11	SYBR	FGFR3	Unkn	F2	32.18
A12	SYBR	FGFR3	Unkn	F3	32.56		1.06191	0.950439	0.990801	0.134904	0.338368	0.133354	0.283876	0.41466	0.335256	0.827406	0.773782	0.578344	3.605	4.16024	4.33691	3.33264	2.32947	3.46615	0.00219738	0.00192179	0.00115065	0.846745	0.860551	0.802923
B12	SYBR	FGFR3	Unkn	F3	32.5
C12	SYBR	FGFR3	Unkn	F3	32.43
D01	SYBR	FGFR3	Unkn	S1	32.38
E01	SYBR	FGFR3	Unkn	S1	32.59
F01	SYBR	FGFR3	Unkn	S1	32.75
D02	SYBR	FGFR3	Unkn	S2	32.21
E02	SYBR	FGFR3	Unkn	S2	32.03
F02	SYBR	FGFR3	Unkn	S2	32.12
D03	SYBR	FGFR3	Unkn	S3	32.15
E03	SYBR	FGFR3	Unkn	S3	31.81
F03	SYBR	FGFR3	Unkn	S3	32.41
D04	SYBR	FGFR3	Unkn	J1	35.64
E04	SYBR	FGFR3	Unkn	J1	35.03
F04	SYBR	FGFR3	Unkn	J1	36.62
D05	SYBR	FGFR3	Unkn	J2	34.5
E05	SYBR	FGFR3	Unkn	J2	35.2
F05	SYBR	FGFR3	Unkn	J2	36.52
D06	SYBR	FGFR3	Unkn	J3	36.31
E06	SYBR	FGFR3	Unkn	J3	N/A
F06	SYBR	FGFR3	Unkn	J3	37.33
D07	SYBR	FGFR3	Unkn	Z1	32.13
E07	SYBR	FGFR3	Unkn	Z1	31.78
F07	SYBR	FGFR3	Unkn	Z1	32.24
D08	SYBR	FGFR3	Unkn	Z2	32.45
E08	SYBR	FGFR3	Unkn	Z2	31.47
F08	SYBR	FGFR3	Unkn	Z2	31.7
D09	SYBR	FGFR3	Unkn	Z3	31
E09	SYBR	FGFR3	Unkn	Z3	31.36
F09	SYBR	FGFR3	Unkn	Z3	31.25
D10	SYBR	FGFR3	Unkn	L1	32.73
E10	SYBR	FGFR3	Unkn	L1	32.39
F10	SYBR	FGFR3	Unkn	L1	32.44
D11	SYBR	FGFR3	Unkn	L2	33.31
E11	SYBR	FGFR3	Unkn	L2	32.96
F11	SYBR	FGFR3	Unkn	L2	33.29
D12	SYBR	FGFR3	Unkn	L3	33.43
E12	SYBR	FGFR3	Unkn	L3	33.53
F12	SYBR	FGFR3	Unkn	L3	33.5

## Sheet: FGFR4
A01	SYBR	FGFR4	Unkn	X1	32.53	32.74	27.6033	5.13667	2.06667	2.09222	3.04444	-0.0255556	0.121208	1.01787	5.17524e-06
B01	SYBR	FGFR4	Unkn	X1	33.11	34.35	27.97	6.38	2.09667		4.28778	0.00444444	0.0511977	0.996924
C01	SYBR	FGFR4	Unkn	X1	32.58	34.0067	27.01	6.99667	2.11333		4.90444	0.0211111	0.0333899	0.985473
A02	SYBR	FGFR4	Unkn	X2	34.35	31.3333	28.03	3.30333			1.21111		0.431936	1.01787	0.000931663
B02	SYBR	FGFR4	Unkn	X2	34.48	32.9767	28.5467	4.43			2.33778		0.197815	0.996924
C02	SYBR	FGFR4	Unkn	X2	34.22	33.4767	28.8267	4.65			2.55778		0.169837	0.985473
A03	SYBR	FGFR4	Unkn	X3	34.01	31.9267	28.4467	3.48			1.38778		0.382153	1.01787	0.00109147
B03	SYBR	FGFR4	Unkn	X3	33.95	33.42	28.1967	5.22333			3.13111		0.114141	0.996924
C03	SYBR	FGFR4	Unkn	X3	34.06	33.3533	27.6167	5.73667			3.64444		0.0799674	0.985473
A04	SYBR	FGFR4	Unkn	G1	31.33	32.5767	30.25	2.32667			0.234444		0.850012	1.01787	0.0109529
B04	SYBR	FGFR4	Unkn	G1	31.44	32.8633	30.4967	2.36667			0.274444		0.826769	0.996924
C04	SYBR	FGFR4	Unkn	G1	31.23	33.4	30.8033	2.59667			0.504444		0.704932	0.985473
A05	SYBR	FGFR4	Unkn	G2	32.91	35.69	30.5	5.19			3.09778		0.116809	1.01787	0.0221338
B05	SYBR	FGFR4	Unkn	G2	33.31	32.7967	29.53	3.26667			1.17444		0.443054	0.996924
C05	SYBR	FGFR4	Unkn	G2	32.71	32.7667	30.1067	2.66			0.567778		0.674655	0.985473
A06	SYBR	FGFR4	Unkn	G3	33.47	35.7233	23.1233	12.6			10.5078		0.000686821	1.01787	4.86602e-08
B06	SYBR	FGFR4	Unkn	G3	33.78	35.6433	22.5733	13.07			10.9778		0.000495861	0.996924
C06	SYBR	FGFR4	Unkn	G3	33.18	35.685	23.2467	12.4383			10.3461		0.000768264	0.985473
A07	SYBR	FGFR4	Unkn	P1	31.82	30.3933	28.3267	2.06667			-0.0255556		1.01787	1.01787	1
B07	SYBR	FGFR4	Unkn	P1	32.16	30.0867	27.99	2.09667			0.00444444		0.996924	0.996924
C07	SYBR	FGFR4	Unkn	P1	31.8	29.4933	27.38	2.11333			0.0211111		0.985473	0.985473
A08	SYBR	FGFR4	Unkn	P2	33.21	33.9767	28.47	5.50667			3.41444		0.0937885	1.01787	0.000538516
B08	SYBR	FGFR4	Unkn	P2	33.77	33.88	29.16	4.72			2.62778		0.161793	0.996924
C08	SYBR	FGFR4	Unkn	P2	33.28	32.9467	29.36	3.58667			1.49444		0.354917	0.985473
A09	SYBR	FGFR4	Unkn	P3	32.79
B09	SYBR	FGFR4	Unkn	P3	33.95
C09	SYBR	FGFR4	Unkn	P3	33.32
A10	SYBR	FGFR4	Unkn	F1	32.53
B10	SYBR	FGFR4	Unkn	F1	32.64
C10	SYBR	FGFR4	Unkn	F1	32.56
A11	SYBR	FGFR4	Unkn	F2	33.49
B11	SYBR	FGFR4	Unkn	F2	32.74		1.01787	0.996924	0.985473	0.121208	0.0511977	0.0333899	0.431936	0.197815	0.169837	0.382153	0.114141	0.0799674	0.850012	0.826769	0.704932	0.116809	0.443054	0.674655	0.000686821	0.000495861	0.000768264	0.0937885	0.161793	0.354917
C11	SYBR	FGFR4	Unkn	F2	32.36
A12	SYBR	FGFR4	Unkn	F3	34.24
B12	SYBR	FGFR4	Unkn	F3	33.02
C12	SYBR	FGFR4	Unkn	F3	32.94
D01	SYBR	FGFR4	Unkn	S1	34.45
E01	SYBR	FGFR4	Unkn	S1	34.32
F01	SYBR	FGFR4	Unkn	S1	38.3
D02	SYBR	FGFR4	Unkn	S2	32.72
E02	SYBR	FGFR4	Unkn	S2	32.96
F02	SYBR	FGFR4	Unkn	S2	32.71
D03	SYBR	FGFR4	Unkn	S3	32.94
E03	SYBR	FGFR4	Unkn	S3	32.59
F03	SYBR	FGFR4	Unkn	S3	32.77
D04	SYBR	FGFR4	Unkn	J1	35.49
E04	SYBR	FGFR4	Unkn	J1	35.04
F04	SYBR	FGFR4	Unkn	J1	36.64
D05	SYBR	FGFR4	Unkn	J2	36.26
E05	SYBR	FGFR4	Unkn	J2	35.85
F05	SYBR	FGFR4	Unkn	J2	34.82
D06	SYBR	FGFR4	Unkn	J3	35.17
E06	SYBR	FGFR4	Unkn	J3	N/A
F06	SYBR	FGFR4	Unkn	J3	36.2
D07	SYBR	FGFR4	Unkn	Z1	30.36
E07	SYBR	FGFR4	Unkn	Z1	30.12
F07	SYBR	FGFR4	Unkn	Z1	30.7
D08	SYBR	FGFR4	Unkn	Z2	30.05
E08	SYBR	FGFR4	Unkn	Z2	30.03
F08	SYBR	FGFR4	Unkn	Z2	30.18
D09	SYBR	FGFR4	Unkn	Z3	29.4
E09	SYBR	FGFR4	Unkn	Z3	29.57
F09	SYBR	FGFR4	Unkn	Z3	29.51
D10	SYBR	FGFR4	Unkn	L1	34.18
E10	SYBR	FGFR4	Unkn	L1	33.98
F10	SYBR	FGFR4	Unkn	L1	33.77
D11	SYBR	FGFR4	Unkn	L2	34.06
E11	SYBR	FGFR4	Unkn	L2	33.81
F11	SYBR	FGFR4	Unkn	L2	33.77
D12	SYBR	FGFR4	Unkn	L3	33.09
E12	SYBR	FGFR4	Unkn	L3	32.84
F12	SYBR	FGFR4	Unkn	L3	32.91
