# Supplementary material for: Genome-Wide Identification and Characterization of Bovine Fibroblast Growth Factor (FGF) Gene and Its Expression during Adipocyte Differentiation
Source: Int J Mol Sci. 2023 Mar 16;24(6):5663. doi: 10.3390/ijms24065663 (PMC10054561; doi:10.3390/ijms24065663)
Supplement: Supplementary file 1 [file ijms-24-05663-s001.zip › ijms-2253523-supplementary/Supplementary File/Table S4. Results of tissue expression profiling of the FGFs gene.xlsx]

## Sheet: FGF1
A01	SYBR	FGF1	Unkn	X1	30.44	30.4233	27.6033	2.82	1.48333	1.46111	1.35889	0.0222222	0.389882	0.984715	6.67292e-05
B01	SYBR	FGF1	Unkn	X1	30.33	30.8267	27.97	2.85667	1.40333		1.39556	-0.0577778	0.380098	1.04086
C01	SYBR	FGF1	Unkn	X1	30.5	30.2533	27.01	3.24333	1.49667		1.78222	0.0355556	0.290735	0.975656
A02	SYBR	FGF1	Unkn	X2	30.98	34.4833	28.03	6.45333			4.99222		0.0314189	0.984715	1.20562e-06
B02	SYBR	FGF1	Unkn	X2	30.88	35.525	28.5467	6.97833			5.51722		0.0218349	1.04086
C02	SYBR	FGF1	Unkn	X2	30.62	35.88	28.8267	7.05333			5.59222		0.0207288	0.975656
A03	SYBR	FGF1	Unkn	X3	30.14	32.2767	28.4467	3.83			2.36889		0.193595	0.984715	2.93999e-05
B03	SYBR	FGF1	Unkn	X3	30.26	32.6067	28.1967	4.41			2.94889		0.129508	1.04086
C03	SYBR	FGF1	Unkn	X3	30.36	32.91	27.6167	5.29333			3.83222		0.0702079	0.975656
A04	SYBR	FGF1	Unkn	G1	34.46	32.58	30.25	2.33			0.868889		0.547568	0.984715	0.0369972
B04	SYBR	FGF1	Unkn	G1	34.95	32.5433	30.4967	2.04667			0.585556		0.666393	1.04086
C04	SYBR	FGF1	Unkn	G1	34.04	32.4533	30.8033	1.65			0.188889		0.877281	0.975656
A05	SYBR	FGF1	Unkn	G2	35.67	33.7767	30.5	3.27667			1.81556		0.284095	0.984715	0.0015547
B05	SYBR	FGF1	Unkn	G2	35.38	32.0933	29.53	2.56333			1.10222		0.465798	1.04086
C05	SYBR	FGF1	Unkn	G2	N/A	32.5	30.1067	2.39333			0.932222		0.524051	0.975656
A06	SYBR	FGF1	Unkn	G3	35.46	34.2633	23.1233	11.14			9.67889		0.00122001	0.984715	1.03708e-06
B06	SYBR	FGF1	Unkn	G3	35.7	34.5233	22.5733	11.95			10.4889		0.000695873	1.04086
C06	SYBR	FGF1	Unkn	G3	36.48	35.1067	23.2467	11.86			10.3989		0.000740666	0.975656
A07	SYBR	FGF1	Unkn	P1	32.41	29.81	28.3267	1.48333			0.0222222		0.984715	0.984715	1
B07	SYBR	FGF1	Unkn	P1	32.58	29.3933	27.99	1.40333			-0.0577778		1.04086	1.04086
C07	SYBR	FGF1	Unkn	P1	31.84	28.8767	27.38	1.49667			0.0355556		0.975656	0.975656
A08	SYBR	FGF1	Unkn	P2	32.35	33.52	28.47	5.05			3.58889		0.0831068	0.984715	0.000677638
B08	SYBR	FGF1	Unkn	P2	32.57	33.0833	29.16	3.92333			2.46222		0.181467	1.04086
C08	SYBR	FGF1	Unkn	P2	32.9	32.3	29.36	2.94			1.47889		0.358765	0.975656
A09	SYBR	FGF1	Unkn	P3	33.17
B09	SYBR	FGF1	Unkn	P3	33.13
C09	SYBR	FGF1	Unkn	P3	32.43
A10	SYBR	FGF1	Unkn	F1	32.61
B10	SYBR	FGF1	Unkn	F1	32.46
C10	SYBR	FGF1	Unkn	F1	32.67
A11	SYBR	FGF1	Unkn	F2	32.34
B11	SYBR	FGF1	Unkn	F2	32.59		0.984715	1.04086	0.975656	0.389882	0.380098	0.290735	0.0314189	0.0218349	0.0207288	0.193595	0.129508	0.0702079	0.547568	0.666393	0.877281	0.284095	0.465798	0.524051	0.00122001	0.000695873	0.000740666	0.0831068	0.181467	0.358765
C11	SYBR	FGF1	Unkn	F2	32.7
A12	SYBR	FGF1	Unkn	F3	32.51
B12	SYBR	FGF1	Unkn	F3	32.39
C12	SYBR	FGF1	Unkn	F3	32.46
D01	SYBR	FGF1	Unkn	S1	33.76
E01	SYBR	FGF1	Unkn	S1	33.54
F01	SYBR	FGF1	Unkn	S1	34.03
D02	SYBR	FGF1	Unkn	S2	32.3
E02	SYBR	FGF1	Unkn	S2	32.14
F02	SYBR	FGF1	Unkn	S2	31.84
D03	SYBR	FGF1	Unkn	S3	32.25
E03	SYBR	FGF1	Unkn	S3	32.33
F03	SYBR	FGF1	Unkn	S3	32.92
D04	SYBR	FGF1	Unkn	J1	33.59
E04	SYBR	FGF1	Unkn	J1	35.13
F04	SYBR	FGF1	Unkn	J1	34.07
D05	SYBR	FGF1	Unkn	J2	34.28
E05	SYBR	FGF1	Unkn	J2	35.44
F05	SYBR	FGF1	Unkn	J2	33.85
D06	SYBR	FGF1	Unkn	J3	34.88
E06	SYBR	FGF1	Unkn	J3	35.09
F06	SYBR	FGF1	Unkn	J3	35.35
D07	SYBR	FGF1	Unkn	Z1	29.92
E07	SYBR	FGF1	Unkn	Z1	29.77
F07	SYBR	FGF1	Unkn	Z1	29.74
D08	SYBR	FGF1	Unkn	Z2	29.42
E08	SYBR	FGF1	Unkn	Z2	29.14
F08	SYBR	FGF1	Unkn	Z2	29.62
D09	SYBR	FGF1	Unkn	Z3	28.86
E09	SYBR	FGF1	Unkn	Z3	28.95
F09	SYBR	FGF1	Unkn	Z3	28.82
D10	SYBR	FGF1	Unkn	L1	34.26
E10	SYBR	FGF1	Unkn	L1	33.03
F10	SYBR	FGF1	Unkn	L1	33.27
D11	SYBR	FGF1	Unkn	L2	33.3
E11	SYBR	FGF1	Unkn	L2	33.14
F11	SYBR	FGF1	Unkn	L2	32.81
D12	SYBR	FGF1	Unkn	L3	32.08
E12	SYBR	FGF1	Unkn	L3	32.42
F12	SYBR	FGF1	Unkn	L3	32.4

## Sheet: FGF2
A01	SYBR	FGF2	Unkn	X1	27.97	28.01	27.6033	0.406667	0.14	0.0511111	0.355556	0.0888889	0.781569	0.940247	0.0401341
B01	SYBR	FGF2	Unkn	X1	27.85	28.34	27.97	0.37	0.0966667		0.318889	0.0455556	0.801687	0.968917
C01	SYBR	FGF2	Unkn	X1	28.21	27.97	27.01	0.96	-0.0833333		0.908889	-0.134444	0.532595	1.09767
A02	SYBR	FGF2	Unkn	X2	28.51	29.7133	28.03	1.68333			1.63222		0.322591	0.940247	0.00118046
B02	SYBR	FGF2	Unkn	X2	28.32	34.8133	28.5467	6.26667			6.21556		0.0134565	0.968917
C02	SYBR	FGF2	Unkn	X2	28.19	32.16	28.8267	3.33333			3.28222		0.10279	1.09767
A03	SYBR	FGF2	Unkn	X3	28.05	27.4767	28.4467	-0.97			-1.02111		2.02948	0.940247	0.0197052
B03	SYBR	FGF2	Unkn	X3	28.04	27.5433	28.1967	-0.653333			-0.704444		1.62952	0.968917
C03	SYBR	FGF2	Unkn	X3	27.82	27.1567	27.6167	-0.46			-0.511111		1.42515	1.09767
A04	SYBR	FGF2	Unkn	G1	29.77	27.35	30.25	-2.9			-2.95111		7.73344	0.940247	0.00354933
B04	SYBR	FGF2	Unkn	G1	29.84	27.27	30.4967	-3.22667			-3.27778		9.69861	0.968917
C04	SYBR	FGF2	Unkn	G1	29.53	28.2967	30.8033	-2.50667			-2.55778		5.888	1.09767
A05	SYBR	FGF2	Unkn	G2	34.99	32.6667	30.5	2.16667			2.11556		0.230757	0.940247	0.000183385
B05	SYBR	FGF2	Unkn	G2	34.92	31.3667	29.53	1.83667			1.78556		0.290064	0.968917
C05	SYBR	FGF2	Unkn	G2	34.53	31.83	30.1067	1.72333			1.67222		0.31377	1.09767
A06	SYBR	FGF2	Unkn	G3	32.22	30.2633	23.1233	7.14			7.08889		0.00734568	0.940247	3.28705e-05
B06	SYBR	FGF2	Unkn	G3	32.27	30.1733	22.5733	7.6			7.54889		0.00534021	0.968917
C06	SYBR	FGF2	Unkn	G3	31.99	31.6233	23.2467	8.37667			8.32556		0.00311715	1.09767
A07	SYBR	FGF2	Unkn	P1	27.52	28.4667	28.3267	0.14			0.0888889		0.940247	0.940247	1
B07	SYBR	FGF2	Unkn	P1	27.58	28.0867	27.99	0.0966667			0.0455556		0.968917	0.968917
C07	SYBR	FGF2	Unkn	P1	27.33	27.2967	27.38	-0.0833333			-0.134444		1.09767	1.09767
A08	SYBR	FGF2	Unkn	P2	27.53	29.12	28.47	0.65			0.598889		0.660262	0.940247	0.00346535
B08	SYBR	FGF2	Unkn	P2	27.67	29.6933	29.16	0.533333			0.482222		0.715874	0.968917
C08	SYBR	FGF2	Unkn	P2	27.43	30.05	29.36	0.69			0.638889		0.642207	1.09767
A09	SYBR	FGF2	Unkn	P3	27.15
B09	SYBR	FGF2	Unkn	P3	27.21
C09	SYBR	FGF2	Unkn	P3	27.11
A10	SYBR	FGF2	Unkn	F1	27.33
B10	SYBR	FGF2	Unkn	F1	27.51
C10	SYBR	FGF2	Unkn	F1	27.21
A11	SYBR	FGF2	Unkn	F2	27.37
B11	SYBR	FGF2	Unkn	F2	27.31
C11	SYBR	FGF2	Unkn	F2	27.13
A12	SYBR	FGF2	Unkn	F3	28.29
B12	SYBR	FGF2	Unkn	F3	28.37		0.940247	0.968917	1.09767	0.781569	0.801687	0.532595	0.322591	0.0134565	0.10279	2.02948	1.62952	1.42515	7.73344	9.69861	5.888	0.230757	0.290064	0.31377	0.00734568	0.00534021	0.00311715	0.660262	0.715874	0.642207
C12	SYBR	FGF2	Unkn	F3	28.23
D01	SYBR	FGF2	Unkn	FHF1	32.42
E01	SYBR	FGF2	Unkn	FHF1	32.99
F01	SYBR	FGF2	Unkn	FHF1	32.59
D02	SYBR	FGF2	Unkn	S2	31.48
E02	SYBR	FGF2	Unkn	S2	31.21
F02	SYBR	FGF2	Unkn	S2	31.41
D03	SYBR	FGF2	Unkn	S3	31.93
E03	SYBR	FGF2	Unkn	S3	32
F03	SYBR	FGF2	Unkn	S3	31.56
D04	SYBR	FGF2	Unkn	J1	30.34
E04	SYBR	FGF2	Unkn	J1	30.23
F04	SYBR	FGF2	Unkn	J1	30.22
D05	SYBR	FGF2	Unkn	J2	30.24
E05	SYBR	FGF2	Unkn	J2	30.07
F05	SYBR	FGF2	Unkn	J2	30.21
D06	SYBR	FGF2	Unkn	J3	29.99
E06	SYBR	FGF2	Unkn	J3	34.75
F06	SYBR	FGF2	Unkn	J3	30.13
D07	SYBR	FGF2	Unkn	Z1	28.34
E07	SYBR	FGF2	Unkn	Z1	28.55
F07	SYBR	FGF2	Unkn	Z1	28.51
D08	SYBR	FGF2	Unkn	Z2	28.14
E08	SYBR	FGF2	Unkn	Z2	27.96
F08	SYBR	FGF2	Unkn	Z2	28.16
D09	SYBR	FGF2	Unkn	Z3	27.41
E09	SYBR	FGF2	Unkn	Z3	27.22
F09	SYBR	FGF2	Unkn	Z3	27.26
D10	SYBR	FGF2	Unkn	FHF1	29.18
E10	SYBR	FGF2	Unkn	FHF1	29.07
F10	SYBR	FGF2	Unkn	FHF1	29.11
D11	SYBR	FGF2	Unkn	L2	29.48
E11	SYBR	FGF2	Unkn	L2	29.84
F11	SYBR	FGF2	Unkn	L2	29.76
D12	SYBR	FGF2	Unkn	L3	30.17
E12	SYBR	FGF2	Unkn	L3	30.16
F12	SYBR	FGF2	Unkn	L3	29.82

## Sheet: FGF3
A01	SYBR	FGF3	Unkn	X1	28.13	28.06	27.6033	0.456667	0.146667	0.0444444	0.412222	0.102222	0.751465	0.931597	0.031323
B01	SYBR	FGF3	Unkn	X1	28.12	28.2833	27.97	0.313333	0.123333		0.268889	0.0788889	0.829959	0.946787
C01	SYBR	FGF3	Unkn	X1	27.93	27.4967	27.01	0.486667	-0.136667		0.442222	-0.181111	0.736	1.13376
A02	SYBR	FGF3	Unkn	X2	28.24	29.8167	28.03	1.78667			1.74222		0.298909	0.931597	0.00131214
B02	SYBR	FGF3	Unkn	X2	28.34	35.8	28.5467	7.25333			7.20889		0.0067594	0.946787
C02	SYBR	FGF3	Unkn	X2	28.27	32.4967	28.8267	3.67			3.62556		0.0810213	1.13376
A03	SYBR	FGF3	Unkn	X3	27.23	27.66	28.4467	-0.786667			-0.831111		1.77905	0.931597	0.0121728
B03	SYBR	FGF3	Unkn	X3	27.25	27.4867	28.1967	-0.71			-0.754444		1.68698	0.946787
C03	SYBR	FGF3	Unkn	X3	28.01	27.2067	27.6167	-0.41			-0.454444		1.37026	1.13376
A04	SYBR	FGF3	Unkn	G1	29.67	27.3567	30.25	-2.89333			-2.93778		7.6623	0.931597	0.00542571
B04	SYBR	FGF3	Unkn	G1	30.1	27.2533	30.4967	-3.24333			-3.28778		9.76607	0.946787
C04	SYBR	FGF3	Unkn	G1	29.68	28.3733	30.8033	-2.43			-2.47444		5.55753	1.13376
A05	SYBR	FGF3	Unkn	G2	35.51	32.7733	30.5	2.27333			2.22889		0.213323	0.931597	0.000609145
B05	SYBR	FGF3	Unkn	G2	35.69	31.32	29.53	1.79			1.74556		0.298219	0.946787
C05	SYBR	FGF3	Unkn	G2	36.2	31.7467	30.1067	1.64			1.59556		0.330895	1.13376
A06	SYBR	FGF3	Unkn	G3	32.04	30.13	23.1233	7.00667			6.96222		0.00801978	0.931597	0.000105841
B06	SYBR	FGF3	Unkn	G3	32.46	29.9967	22.5733	7.42333			7.37889		0.00600804	0.946787
C06	SYBR	FGF3	Unkn	G3	32.99	29.97	23.2467	6.72333			6.67889		0.0097601	1.13376
A07	SYBR	FGF3	Unkn	P1	27.51	28.4733	28.3267	0.146667			0.102222		0.931597	0.931597	1
B07	SYBR	FGF3	Unkn	P1	27.85	28.1133	27.99	0.123333			0.0788889		0.946787	0.946787
C07	SYBR	FGF3	Unkn	P1	27.62	27.2433	27.38	-0.136667			-0.181111		1.13376	1.13376
A08	SYBR	FGF3	Unkn	P2	27.6	29.0433	28.47	0.573333			0.528889		0.693088	0.931597	0.016762
B08	SYBR	FGF3	Unkn	P2	27.62	29.5733	29.16	0.413333			0.368889		0.774379	0.946787
C08	SYBR	FGF3	Unkn	P2	27.24	30.065	29.36	0.705			0.660556		0.632635	1.13376
A09	SYBR	FGF3	Unkn	P3	27.08
B09	SYBR	FGF3	Unkn	P3	27.19
C09	SYBR	FGF3	Unkn	P3	27.35
A10	SYBR	FGF3	Unkn	F1	27.35
B10	SYBR	FGF3	Unkn	F1	27.52
C10	SYBR	FGF3	Unkn	F1	27.2
A11	SYBR	FGF3	Unkn	F2	27.27
B11	SYBR	FGF3	Unkn	F2	27.3
C11	SYBR	FGF3	Unkn	F2	27.19
A12	SYBR	FGF3	Unkn	F3	28.33
B12	SYBR	FGF3	Unkn	F3	28.57
C12	SYBR	FGF3	Unkn	F3	28.22
D01	SYBR	FGF3	Unkn	FHF1	33.1		0.931597	0.946787	1.13376	0.751465	0.829959	0.736	0.298909	0.0067594	0.0810213	1.77905	1.68698	1.37026	7.6623	9.76607	5.55753	0.213323	0.298219	0.330895	0.00801978	0.00600804	0.0097601	0.693088	0.774379	0.632635
E01	SYBR	FGF3	Unkn	FHF1	32.17
F01	SYBR	FGF3	Unkn	FHF1	33.05
D02	SYBR	FGF3	Unkn	S2	31.46
E02	SYBR	FGF3	Unkn	S2	31.21
F02	SYBR	FGF3	Unkn	S2	31.29
D03	SYBR	FGF3	Unkn	S3	32.05
E03	SYBR	FGF3	Unkn	S3	31.47
F03	SYBR	FGF3	Unkn	S3	31.72
D04	SYBR	FGF3	Unkn	J1	30.31
E04	SYBR	FGF3	Unkn	J1	29.98
F04	SYBR	FGF3	Unkn	J1	30.1
D05	SYBR	FGF3	Unkn	J2	30.06
E05	SYBR	FGF3	Unkn	J2	30.03
F05	SYBR	FGF3	Unkn	J2	29.9
D06	SYBR	FGF3	Unkn	J3	29.95
E06	SYBR	FGF3	Unkn	J3	29.88
F06	SYBR	FGF3	Unkn	J3	30.08
D07	SYBR	FGF3	Unkn	Z1	28.21
E07	SYBR	FGF3	Unkn	Z1	28.17
F07	SYBR	FGF3	Unkn	Z1	29.04
D08	SYBR	FGF3	Unkn	Z2	28.12
E08	SYBR	FGF3	Unkn	Z2	28.06
F08	SYBR	FGF3	Unkn	Z2	28.16
D09	SYBR	FGF3	Unkn	Z3	27.29
E09	SYBR	FGF3	Unkn	Z3	27.14
F09	SYBR	FGF3	Unkn	Z3	27.3
D10	SYBR	FGF3	Unkn	FHF1	29.07
E10	SYBR	FGF3	Unkn	FHF1	29
F10	SYBR	FGF3	Unkn	FHF1	29.06
D11	SYBR	FGF3	Unkn	L2	29.82
E11	SYBR	FGF3	Unkn	L2	29.63
F11	SYBR	FGF3	Unkn	L2	29.27
D12	SYBR	FGF3	Unkn	L3	30.01
E12	SYBR	FGF3	Unkn	L3	N/A
F12	SYBR	FGF3		L3	30.12

## Sheet: FGF4
A01	SYBR	FGF4	Unkn	X1	34.31	34.12	27.6033	6.51667	2.91333	3.01556	3.50111	-0.102222	0.0883203	1.07343	0.000162859
B01	SYBR	FGF4	Unkn	X1	34.17	33.4333	27.97	5.46333	3.17333		2.44778	0.157778	0.183293	0.896405
C01	SYBR	FGF4	Unkn	X1	33.88	33.8967	27.01	6.88667	2.96		3.87111	-0.0555556	0.0683407	1.03926
A02	SYBR	FGF4	Unkn	X2	33.58	35.51	28.03	7.48			4.46444		0.0452969	1.07343	6.17636e-05
B02	SYBR	FGF4	Unkn	X2	33.31	36.6	28.5467	8.05333			5.03778		0.0304423	0.896405
C02	SYBR	FGF4	Unkn	X2	33.41	36.05	28.8267	7.22333			4.20778		0.0541169	1.03926
A03	SYBR	FGF4	Unkn	X3	33.94	33.2767	28.4467	4.83			1.81444		0.284314	1.07343	0.000509544
B03	SYBR	FGF4	Unkn	X3	33.63	33.0833	28.1967	4.88667			1.87111		0.273363	0.896405
C03	SYBR	FGF4	Unkn	X3	34.12	33.6867	27.6167	6.07			3.05444		0.120371	1.03926
A04	SYBR	FGF4	Unkn	G1	35	32.7533	30.25	2.50333			-0.512222		1.42625	1.07343	0.0193038
B04	SYBR	FGF4	Unkn	G1	35.31	32.88	30.4967	2.38333			-0.632222		1.54995	0.896405
C04	SYBR	FGF4	Unkn	G1	36.22	32.85	30.8033	2.04667			-0.968889		1.95733	1.03926
A05	SYBR	FGF4	Unkn	G2	36.65	33.79	30.5	3.29			0.274444		0.826769	1.07343	0.919787
B05	SYBR	FGF4	Unkn	G2	N/A	32.54	29.53	3.01			-0.00555556		1.00386	0.896405
C05	SYBR	FGF4	Unkn	G2	36.55	32.8367	30.1067	2.73			-0.285556		1.21888	1.03926
A06	SYBR	FGF4	Unkn	G3	35.85	36.61	23.1233	13.4867			10.4711		0.000704501	1.07343	5.0416e-05
B06	SYBR	FGF4	Unkn	G3	36.51	36.2233	22.5733	13.65			10.6344		0.000629091	0.896405
C06	SYBR	FGF4	Unkn	G3	35.79	35.82	23.2467	12.5733			9.55778		0.00132685	1.03926
A07	SYBR	FGF4	Unkn	P1	33.2	31.24	28.3267	2.91333			-0.102222		1.07343	1.07343	1
B07	SYBR	FGF4	Unkn	P1	33.46	31.1633	27.99	3.17333			0.157778		0.896405	0.896405
C07	SYBR	FGF4	Unkn	P1	33.17	30.34	27.38	2.96			-0.0555556		1.03926	1.03926
A08	SYBR	FGF4	Unkn	P2	33.26	33.7367	28.47	5.26667			2.25111		0.210062	1.07343	0.0171463
B08	SYBR	FGF4	Unkn	P2	33.4	33.5067	29.16	4.34667			1.33111		0.397462	0.896405
C08	SYBR	FGF4	Unkn	P2	32.59	32.9367	29.36	3.57667			0.561111		0.67778	1.03926
A09	SYBR	FGF4	Unkn	P3	33.17
B09	SYBR	FGF4	Unkn	P3	34.01
C09	SYBR	FGF4	Unkn	P3	33.88
A10	SYBR	FGF4	Unkn	F1	33.02
B10	SYBR	FGF4	Unkn	F1	33.13
C10	SYBR	FGF4	Unkn	F1	32.11
A11	SYBR	FGF4	Unkn	F2	32.93
B11	SYBR	FGF4	Unkn	F2	32.81
C11	SYBR	FGF4	Unkn	F2	32.9
A12	SYBR	FGF4	Unkn	F3	32.91
B12	SYBR	FGF4	Unkn	F3	32.94
C12	SYBR	FGF4	Unkn	F3	32.7		1.07343	0.896405	1.03926	0.0883203	0.183293	0.0683407	0.0452969	0.0304423	0.0541169	0.284314	0.273363	0.120371	1.42625	1.54995	1.95733	0.826769	1.00386	1.21888	0.000704501	0.000629091	0.00132685	0.210062	0.397462	0.67778
D01	SYBR	FGF4	Unkn	FHF1	33.79
E01	SYBR	FGF4	Unkn	FHF1	33.97
F01	SYBR	FGF4	Unkn	FHF1	33.61
D02	SYBR	FGF4	Unkn	S2	33.12
E02	SYBR	FGF4	Unkn	S2	32.29
F02	SYBR	FGF4	Unkn	S2	32.21
D03	SYBR	FGF4	Unkn	S3	32.24
E03	SYBR	FGF4	Unkn	S3	33.08
F03	SYBR	FGF4	Unkn	S3	33.19
D04	SYBR	FGF4	Unkn	J1	35.78
E04	SYBR	FGF4	Unkn	J1	36.59
F04	SYBR	FGF4	Unkn	J1	37.46
D05	SYBR	FGF4	Unkn	J2	35.3
E05	SYBR	FGF4	Unkn	J2	37.51
F05	SYBR	FGF4	Unkn	J2	35.86
D06	SYBR	FGF4	Unkn	J3	N/A
E06	SYBR	FGF4	Unkn	J3	35.71
F06	SYBR	FGF4	Unkn	J3	35.93
D07	SYBR	FGF4	Unkn	Z1	31.3
E07	SYBR	FGF4	Unkn	Z1	31.06
F07	SYBR	FGF4	Unkn	Z1	31.36
D08	SYBR	FGF4	Unkn	Z2	30.99
E08	SYBR	FGF4	Unkn	Z2	31.28
F08	SYBR	FGF4	Unkn	Z2	31.22
D09	SYBR	FGF4	Unkn	Z3	30.53
E09	SYBR	FGF4	Unkn	Z3	30.11
F09	SYBR	FGF4	Unkn	Z3	30.38
D10	SYBR	FGF4	Unkn	FHF1	33.71
E10	SYBR	FGF4	Unkn	FHF1	34.07
F10	SYBR	FGF4	Unkn	FHF1	33.43
D11	SYBR	FGF4	Unkn	L2	34.17
E11	SYBR	FGF4	Unkn	L2	33.18
F11	SYBR	FGF4	Unkn	L2	33.17
D12	SYBR	FGF4	Unkn	L3	32.89
E12	SYBR	FGF4	Unkn	L3	32.93
F12	SYBR	FGF4	Unkn	L3	32.99

## Sheet: FGF5
A01	SYBR	FGF5	Unkn	X1	33.94	33.9667	27.6033	6.36333	0.923333	0.932222	5.43111	-0.00888889	0.0231778	1.00618	3.43962e-05
B01	SYBR	FGF5	Unkn	X1	34.08	33.2967	27.97	5.32667	0.82		4.39444	-0.112222	0.0475489	1.08089
C01	SYBR	FGF5	Unkn	X1	33.88	34.57	27.01	7.56	1.05333		6.62778	0.121111	0.0101121	0.919479
A02	SYBR	FGF5	Unkn	X2	33.16	36.48	28.03	8.45			7.51778		0.00545662	1.00618	2.94457e-05
B02	SYBR	FGF5	Unkn	X2	33.29	37.33	28.5467	8.78333			7.85111		0.00433092	1.08089
C02	SYBR	FGF5	Unkn	X2	33.44	35.4533	28.8267	6.62667			5.69444		0.0193109	0.919479
A03	SYBR	FGF5	Unkn	X3	34.76	32.5167	28.4467	4.07			3.13778		0.113615	1.00618	4.95142e-05
B03	SYBR	FGF5	Unkn	X3	34.09	32.8167	28.1967	4.62			3.68778		0.0776012	1.08089
C03	SYBR	FGF5	Unkn	X3	34.86	32.6933	27.6167	5.07667			4.14444		0.0565455	0.919479
A04	SYBR	FGF5	Unkn	G1	37.36	32.47	30.25	2.22			1.28778		0.409581	1.00618	0.0111594
B04	SYBR	FGF5	Unkn	G1	35.43	32.33	30.4967	1.83333			0.901111		0.535474	1.08089
C04	SYBR	FGF5	Unkn	G1	36.65	32.2167	30.8033	1.41333			0.481111		0.716426	0.919479
A05	SYBR	FGF5	Unkn	G2	37.34	33.9	30.5	3.4			2.46778		0.180769	1.00618	0.00166902
B05	SYBR	FGF5	Unkn	G2	37.44	31.76	29.53	2.23			1.29778		0.406752	1.08089
C05	SYBR	FGF5	Unkn	G2	37.21	32.3267	30.1067	2.22			1.28778		0.409581	0.919479
A06	SYBR	FGF5	Unkn	G3	35.26	36.46	23.1233	13.3367			12.4044		0.000184455	1.00618	2.77616e-05
B06	SYBR	FGF5	Unkn	G3	34.88	36.1067	22.5733	13.5333			12.6011		0.000160949	1.08089
C06	SYBR	FGF5	Unkn	G3	36.22	36.125	23.2467	12.8783			11.9461		0.000253432	0.919479
A07	SYBR	FGF5	Unkn	P1	33.14	29.25	28.3267	0.923333			-0.00888889		1.00618	1.00618	1
B07	SYBR	FGF5	Unkn	P1	32.47	28.81	27.99	0.82			-0.112222		1.08089	1.08089
C07	SYBR	FGF5	Unkn	P1	31.94	28.4333	27.38	1.05333			0.121111		0.919479	0.919479
A08	SYBR	FGF5	Unkn	P2	32.78	32.5967	28.47	4.12667			3.19444		0.109239	1.00618	0.000632102
B08	SYBR	FGF5	Unkn	P2	33.15	32.58	29.16	3.42			2.48778		0.178281	1.08089
C08	SYBR	FGF5	Unkn	P2	32.52	31.8633	29.36	2.50333			1.57111		0.336549	0.919479
A09	SYBR	FGF5	Unkn	P3	32.53
B09	SYBR	FGF5	Unkn	P3	33.32
C09	SYBR	FGF5	Unkn	P3	32.23
A10	SYBR	FGF5	Unkn	F1	32.78
B10	SYBR	FGF5	Unkn	F1	32.47
C10	SYBR	FGF5	Unkn	F1	32.16
A11	SYBR	FGF5	Unkn	F2	32.54
B11	SYBR	FGF5	Unkn	F2	32.14
C11	SYBR	FGF5	Unkn	F2	32.31
A12	SYBR	FGF5	Unkn	F3	32.13
B12	SYBR	FGF5	Unkn	F3	32.53
C12	SYBR	FGF5	Unkn	F3	31.99		1.00618	1.08089	0.919479	0.0231778	0.0475489	0.0101121	0.00545662	0.00433092	0.0193109	0.113615	0.0776012	0.0565455	0.409581	0.535474	0.716426	0.180769	0.406752	0.409581	0.000184455	0.000160949	0.000253432	0.109239	0.178281	0.336549
D01	SYBR	FGF5	Unkn	FHF1	33.35
E01	SYBR	FGF5	Unkn	FHF1	33.79
F01	SYBR	FGF5	Unkn	FHF1	34.56
D02	SYBR	FGF5	Unkn	S2	31.92
E02	SYBR	FGF5	Unkn	S2	31.49
F02	SYBR	FGF5	Unkn	S2	31.87
D03	SYBR	FGF5	Unkn	S3	32.63
E03	SYBR	FGF5	Unkn	S3	31.87
F03	SYBR	FGF5	Unkn	S3	32.48
D04	SYBR	FGF5	Unkn	J1	35.76
E04	SYBR	FGF5	Unkn	J1	37.16
F04	SYBR	FGF5	Unkn	J1	N/A
D05	SYBR	FGF5	Unkn	J2	36.4
E05	SYBR	FGF5	Unkn	J2	35.53
F05	SYBR	FGF5	Unkn	J2	36.39
D06	SYBR	FGF5	Unkn	J3	N/A
E06	SYBR	FGF5	Unkn	J3	36.26
F06	SYBR	FGF5	Unkn	J3	35.99
D07	SYBR	FGF5	Unkn	Z1	29.31
E07	SYBR	FGF5	Unkn	Z1	29.15
F07	SYBR	FGF5	Unkn	Z1	29.29
D08	SYBR	FGF5	Unkn	Z2	28.95
E08	SYBR	FGF5	Unkn	Z2	28.63
F08	SYBR	FGF5	Unkn	Z2	28.85
D09	SYBR	FGF5	Unkn	Z3	28.5
E09	SYBR	FGF5	Unkn	Z3	28.42
F09	SYBR	FGF5	Unkn	Z3	28.38
D10	SYBR	FGF5	Unkn	FHF1	32.59
E10	SYBR	FGF5	Unkn	FHF1	32.91
F10	SYBR	FGF5	Unkn	FHF1	32.29
D11	SYBR	FGF5	Unkn	L2	32.48
E11	SYBR	FGF5	Unkn	L2	32.47
F11	SYBR	FGF5	Unkn	L2	32.79
D12	SYBR	FGF5	Unkn	L3	32.24
E12	SYBR	FGF5	Unkn	L3	31.93
F12	SYBR	FGF5	Unkn	L3	31.42

## Sheet: FGF6
A01	SYBR	FGF6	Unkn	X1	33.72	33.7	27.6033	6.09667	3.01	3.14	2.95667	-0.13	0.128812	1.09429	9.69436e-05
B01	SYBR	FGF6	Unkn	X1	33.65	33.8467	27.97	5.87667	3.17		2.73667	0.03	0.150031	0.97942
C01	SYBR	FGF6	Unkn	X1	33.73	34.51	27.01	7.5	3.24		4.36	0.1	0.0486978	0.933033
A02	SYBR	FGF6	Unkn	X2	33.88	36.7533	28.03	8.72333			5.58333		0.0208569	1.09429	3.88491e-05
B02	SYBR	FGF6	Unkn	X2	33.92	38.0833	28.5467	9.53667			6.39667		0.0118689	0.97942
C02	SYBR	FGF6	Unkn	X2	33.74	36.2633	28.8267	7.43667			4.29667		0.0508832	0.933033
A03	SYBR	FGF6	Unkn	X3	34.6	33.0767	28.4467	4.63			1.49		0.356013	1.09429	0.000708767
B03	SYBR	FGF6	Unkn	X3	34.59	33.2433	28.1967	5.04667			1.90667		0.266708	0.97942
C03	SYBR	FGF6	Unkn	X3	34.34	33.62	27.6167	6.00333			2.86333		0.13742	0.933033
A04	SYBR	FGF6	Unkn	G1	36.89	32.8967	30.25	2.64667			-0.493333		1.40769	1.09429	0.0150467
B04	SYBR	FGF6	Unkn	G1	37.07	33.1267	30.4967	2.63			-0.51		1.42405	0.97942
C04	SYBR	FGF6	Unkn	G1	36.3	33.11	30.8033	2.30667			-0.833333		1.7818	0.933033
A05	SYBR	FGF6	Unkn	G2	38.28	33.29	30.5	2.79			-0.35		1.27456	1.09429	0.00913178
B05	SYBR	FGF6	Unkn	G2	38.87	32.3367	29.53	2.80667			-0.333333		1.25992	0.97942
C05	SYBR	FGF6	Unkn	G2	37.1	32.9733	30.1067	2.86667			-0.273333		1.2086	0.933033
A06	SYBR	FGF6	Unkn	G3	36.9	35.49	23.1233	12.3667			9.22667		0.00166915	1.09429	3.10574e-05
B06	SYBR	FGF6	Unkn	G3	36.39	35.5333	22.5733	12.96			9.82		0.00110633	0.97942
C06	SYBR	FGF6	Unkn	G3	35.5	36.78	23.2467	13.5333			10.3933		0.000743524	0.933033
A07	SYBR	FGF6	Unkn	P1	33.08	31.3367	28.3267	3.01			-0.13		1.09429	1.09429	1
B07	SYBR	FGF6	Unkn	P1	33.13	31.16	27.99	3.17			0.03		0.97942	0.97942
C07	SYBR	FGF6	Unkn	P1	33.02	30.62	27.38	3.24			0.1		0.933033	0.933033
A08	SYBR	FGF6	Unkn	P2	33.6	33.7033	28.47	5.23333			2.09333		0.234339	1.09429	0.0286488
B08	SYBR	FGF6	Unkn	P2	33.42	33.58	29.16	4.42			1.28		0.411796	0.97942
C08	SYBR	FGF6	Unkn	P2	32.71	32.9067	29.36	3.54667			0.406667		0.754364	0.933033
A09	SYBR	FGF6	Unkn	P3	33.35
B09	SYBR	FGF6	Unkn	P3	34.06
C09	SYBR	FGF6	Unkn	P3	33.45
A10	SYBR	FGF6	Unkn	F1	33.37
B10	SYBR	FGF6	Unkn	F1	32.83
C10	SYBR	FGF6	Unkn	F1	32.49
A11	SYBR	FGF6	Unkn	F2	33.24
B11	SYBR	FGF6	Unkn	F2	33.15
C11	SYBR	FGF6	Unkn	F2	32.99
A12	SYBR	FGF6	Unkn	F3	33.08		1.09429	0.97942	0.933033	0.128812	0.150031	0.0486978	0.0208569	0.0118689	0.0508832	0.356013	0.266708	0.13742	1.40769	1.42405	1.7818	1.27456	1.25992	1.2086	0.00166915	0.00110633	0.000743524	0.234339	0.411796	0.754364
B12	SYBR	FGF6	Unkn	F3	33.29
C12	SYBR	FGF6	Unkn	F3	32.96
D01	SYBR	FGF6	Unkn	FHF1	33.17
E01	SYBR	FGF6	Unkn	FHF1	33.31
F01	SYBR	FGF6	Unkn	FHF1	33.39
D02	SYBR	FGF6	Unkn	S2	32.31
E02	SYBR	FGF6	Unkn	S2	32.21
F02	SYBR	FGF6	Unkn	S2	32.49
D03	SYBR	FGF6	Unkn	S3	33.12
E03	SYBR	FGF6	Unkn	S3	32.76
F03	SYBR	FGF6	Unkn	S3	33.04
D04	SYBR	FGF6	Unkn	J1	35.63
E04	SYBR	FGF6	Unkn	J1	34.92
F04	SYBR	FGF6	Unkn	J1	35.92
D05	SYBR	FGF6	Unkn	J2	35.41
E05	SYBR	FGF6	Unkn	J2	35.64
F05	SYBR	FGF6	Unkn	J2	35.55
D06	SYBR	FGF6	Unkn	J3	36.64
E06	SYBR	FGF6	Unkn	J3	N/A
F06	SYBR	FGF6	Unkn	J3	36.92
D07	SYBR	FGF6	Unkn	Z1	31.62
E07	SYBR	FGF6	Unkn	Z1	31.07
F07	SYBR	FGF6	Unkn	Z1	31.32
D08	SYBR	FGF6	Unkn	Z2	31.3
E08	SYBR	FGF6	Unkn	Z2	31
F08	SYBR	FGF6	Unkn	Z2	31.18
D09	SYBR	FGF6	Unkn	Z3	30.67
E09	SYBR	FGF6	Unkn	Z3	30.49
F09	SYBR	FGF6	Unkn	Z3	30.7
D10	SYBR	FGF6	Unkn	FHF1	33.59
E10	SYBR	FGF6	Unkn	FHF1	34.18
F10	SYBR	FGF6	Unkn	FHF1	33.34
D11	SYBR	FGF6	Unkn	L2	33.77
E11	SYBR	FGF6	Unkn	L2	33.82
F11	SYBR	FGF6	Unkn	L2	33.15
D12	SYBR	FGF6	Unkn	L3	32.92
E12	SYBR	FGF6	Unkn	L3	32.95
F12	SYBR	FGF6	Unkn	L3	32.85

## Sheet: FGF7
A01	SYBR	FGF8	Unkn	X1	29.16	29.1867	27.6033	1.58333	0.326667	0.408889	1.17444	-0.0822222	0.443054	1.05865	0.0413726
B01	SYBR	FGF8	Unkn	X1	29.17	28.6667	27.97	0.696667	0.27		0.287778	-0.138889	0.819163	1.10106
C01	SYBR	FGF8	Unkn	X1	29.23	28.715	27.01	1.705	0.63		1.29611	0.221111	0.407222	0.857904
A02	SYBR	FGF8	Unkn	X2	28.69	34.08	28.03	6.05			5.64111		0.0200381	1.05865	0.000195408
B02	SYBR	FGF8	Unkn	X2	28.82	35.7433	28.5467	7.19667			6.78778		0.00905056	1.10106
C02	SYBR	FGF8	Unkn	X2	28.49	34.31	28.8267	5.48333			5.07444		0.0296784	0.857904
A03	SYBR	FGF8	Unkn	X3	28.72	29.19	28.4467	0.743333			0.334444		0.793089	1.05865	0.0448686
B03	SYBR	FGF8	Unkn	X3	28.71	28.9067	28.1967	0.71			0.301111		0.811627	1.10106
C03	SYBR	FGF8	Unkn	X3	N/A	28.48	27.6167	0.863333			0.454444		0.729791	0.857904
A04	SYBR	FGF8	Unkn	G1	34.4	29.38	30.25	-0.87			-1.27889		2.42652	1.05865	0.00765622
B04	SYBR	FGF8	Unkn	G1	34.74	29.25	30.4967	-1.24667			-1.65556		3.15044	1.10106
C04	SYBR	FGF8	Unkn	G1	33.1	30.1267	30.8033	-0.676667			-1.08556		2.12219	0.857904
A05	SYBR	FGF8	Unkn	G2	36.22	32.78	30.5	2.28			1.87111		0.273363	1.05865	0.002024
B05	SYBR	FGF8	Unkn	G2	35.56	31.14	29.53	1.61			1.20111		0.43494	1.10106
C05	SYBR	FGF8	Unkn	G2	35.45	31.86	30.1067	1.75333			1.34444		0.393806	0.857904
A06	SYBR	FGF8	Unkn	G3	34.14	33.0233	23.1233	9.9			9.49111		0.0013896	1.05865	0.000179516
B06	SYBR	FGF8	Unkn	G3	34.09	32.7333	22.5733	10.16			9.75111		0.00116044	1.10106
C06	SYBR	FGF8	Unkn	G3	34.7	33.4967	23.2467	10.25			9.84111		0.00109026	0.857904
A07	SYBR	FGF8	Unkn	P1	29.28	28.6533	28.3267	0.326667			-0.0822222		1.05865	1.05865	1
B07	SYBR	FGF8	Unkn	P1	29.35	28.26	27.99	0.27			-0.138889		1.10106	1.10106
C07	SYBR	FGF8	Unkn	P1	28.94	28.01	27.38	0.63			0.221111		0.857904	0.857904
A08	SYBR	FGF8	Unkn	P2	28.89	29.29	28.47	0.82			0.411111		0.752044	1.05865	0.0365506
B08	SYBR	FGF8	Unkn	P2	28.96	29.8767	29.16	0.716667			0.307778		0.807885	1.10106
C08	SYBR	FGF8	Unkn	P2	28.87	30.2233	29.36	0.863333			0.454444		0.729791	0.857904
A09	SYBR	FGF8	Unkn	P3	28.51
B09	SYBR	FGF8	Unkn	P3	28.48
C09	SYBR	FGF8	Unkn	P3	28.45
A10	SYBR	FGF8	Unkn	F1	29.33
B10	SYBR	FGF8	Unkn	F1	29.52
C10	SYBR	FGF8	Unkn	F1	29.29
A11	SYBR	FGF8	Unkn	F2	29.32
B11	SYBR	FGF8	Unkn	F2	29.31
C11	SYBR	FGF8	Unkn	F2	29.12
A12	SYBR	FGF8	Unkn	F3	30.03		1.05865	1.10106	0.857904	0.443054	0.819163	0.407222	0.0200381	0.00905056	0.0296784	0.793089	0.811627	0.729791	2.42652	3.15044	2.12219	0.273363	0.43494	0.393806	0.0013896	0.00116044	0.00109026	0.752044	0.807885	0.729791
B12	SYBR	FGF8	Unkn	F3	30.17
C12	SYBR	FGF8	Unkn	F3	30.18
D01	SYBR	FGF8	Unkn	FHF1	32.91
E01	SYBR	FGF8	Unkn	FHF1	32.54
F01	SYBR	FGF8	Unkn	FHF1	32.89
D02	SYBR	FGF8	Unkn	S2	31.39
E02	SYBR	FGF8	Unkn	S2	30.94
F02	SYBR	FGF8	Unkn	S2	31.09
D03	SYBR	FGF8	Unkn	S3	31.89
E03	SYBR	FGF8	Unkn	S3	31.36
F03	SYBR	FGF8	Unkn	S3	32.33
D04	SYBR	FGF8	Unkn	J1	33.44
E04	SYBR	FGF8	Unkn	J1	32.71
F04	SYBR	FGF8	Unkn	J1	32.92
D05	SYBR	FGF8	Unkn	J2	32.55
E05	SYBR	FGF8	Unkn	J2	32.5
F05	SYBR	FGF8	Unkn	J2	33.15
D06	SYBR	FGF8	Unkn	J3	33.51
E06	SYBR	FGF8	Unkn	J3	33.65
F06	SYBR	FGF8	Unkn	J3	33.33
D07	SYBR	FGF8	Unkn	Z1	28.71
E07	SYBR	FGF8	Unkn	Z1	28.47
F07	SYBR	FGF8	Unkn	Z1	28.78
D08	SYBR	FGF8	Unkn	Z2	28.42
E08	SYBR	FGF8	Unkn	Z2	28.04
F08	SYBR	FGF8	Unkn	Z2	28.32
D09	SYBR	FGF8	Unkn	Z3	28.02
E09	SYBR	FGF8	Unkn	Z3	27.98
F09	SYBR	FGF8	Unkn	Z3	28.03
D10	SYBR	FGF8	Unkn	FHF1	29.21
E10	SYBR	FGF8	Unkn	FHF1	29.25
F10	SYBR	FGF8	Unkn	FHF1	29.41
D11	SYBR	FGF8	Unkn	L2	29.89
E11	SYBR	FGF8	Unkn	L2	29.94
F11	SYBR	FGF8	Unkn	L2	29.8
D12	SYBR	FGF8	Unkn	L3	30.41
E12	SYBR	FGF8	Unkn	L3	30.06
F12	SYBR	FGF8	Unkn	L3	30.2

## Sheet: FGF8
A01	SYBR	FGF8	Unkn	X1	37.54	35.07	27.6033	7.46667	2.49333	2.51333	4.95333	-0.02	0.0322774	1.01396	6.74229e-05
B01	SYBR	FGF8	Unkn	X1	34.23	34.1333	27.97	6.16333	2.65667		3.65	0.143333	0.07966	0.905425
C01	SYBR	FGF8	Unkn	X1	33.44	34.3933	27.01	7.38333	2.39		4.87	-0.123333	0.0341967	1.08925
A02	SYBR	FGF8	Unkn	X2	34.85	36.5167	28.03	8.48667			5.97333		0.0159165	1.01396	5.48692e-05
B02	SYBR	FGF8	Unkn	X2	34.11	37.81	28.5467	9.26333			6.75		0.00929068	0.905425
C02	SYBR	FGF8	Unkn	X2	33.44	35.9533	28.8267	7.12667			4.61333		0.0408553	1.08925
A03	SYBR	FGF8	Unkn	X3	34.16	33.4767	28.4467	5.03			2.51667		0.174746	1.01396	0.000147158
B03	SYBR	FGF8	Unkn	X3	35.26	34.1333	28.1967	5.93667			3.42333		0.0932125	0.905425
C03	SYBR	FGF8	Unkn	X3	33.76	34.21	27.6167	6.59333			4.08		0.0591286	1.08925
A04	SYBR	FGF8	Unkn	G1	36.4	32.3667	30.25	2.11667			-0.396667		1.31646	1.01396	0.00451831
B04	SYBR	FGF8	Unkn	G1	35.96	32.5567	30.4967	2.06			-0.453333		1.3692	0.905425
C04	SYBR	FGF8	Unkn	G1	37.19	32.7867	30.8033	1.98333			-0.53		1.44393	1.08925
A05	SYBR	FGF8	Unkn	G2	37.24	34.2	30.5	3.7			1.18667		0.439317	1.01396	0.0064905
B05	SYBR	FGF8	Unkn	G2	N/A	32.6067	29.53	3.07667			0.563333		0.676737	0.905425
C05	SYBR	FGF8	Unkn	G2	38.38	33.655	30.1067	3.54833			1.035		0.488016	1.08925
A06	SYBR	FGF8	Unkn	G3	35.64	34.95	23.1233	11.8267			9.31333		0.00157184	1.01396	4.73675e-05
B06	SYBR	FGF8	Unkn	G3	37.31	35.1833	22.5733	12.61			10.0967		0.000913273	0.905425
C06	SYBR	FGF8	Unkn	G3	34.91	36.3867	23.2467	13.14			10.6267		0.000632491	1.08925
A07	SYBR	FGF8	Unkn	P1	33.58	30.82	28.3267	2.49333			-0.02		1.01396	1.01396	1
B07	SYBR	FGF8	Unkn	P1	33.1	30.6467	27.99	2.65667			0.143333		0.905425	0.905425
C07	SYBR	FGF8	Unkn	P1	33.75	29.77	27.38	2.39			-0.123333		1.08925	1.08925
A08	SYBR	FGF8	Unkn	P2	34.64	34.1567	28.47	5.68667			3.17333		0.110849	1.01396	0.00197005
B08	SYBR	FGF8	Unkn	P2	34.69	33.6233	29.16	4.46333			1.95		0.258816	0.905425
C08	SYBR	FGF8	Unkn	P2	33.07	33.14	29.36	3.78			1.26667		0.415619	1.08925
A09	SYBR	FGF8	Unkn	P3	34.43
B09	SYBR	FGF8	Unkn	P3	33.98
C09	SYBR	FGF8	Unkn	P3	34.22
A10	SYBR	FGF8	Unkn	F1	32.21
B10	SYBR	FGF8	Unkn	F1	32.53
C10	SYBR	FGF8	Unkn	F1	32.36
A11	SYBR	FGF8	Unkn	F2	32.35
B11	SYBR	FGF8	Unkn	F2	32.26
C11	SYBR	FGF8	Unkn	F2	33.06		1.01396	0.905425	1.08925	0.0322774	0.07966	0.0341967	0.0159165	0.00929068	0.0408553	0.174746	0.0932125	0.0591286	1.31646	1.3692	1.44393	0.439317	0.676737	0.488016	0.00157184	0.000913273	0.000632491	0.110849	0.258816	0.415619
A12	SYBR	FGF8	Unkn	F3	33.11
B12	SYBR	FGF8	Unkn	F3	32.62
C12	SYBR	FGF8	Unkn	F3	32.63
D01	SYBR	FGF8	Unkn	FHF1	34.5
E01	SYBR	FGF8	Unkn	FHF1	33.93
F01	SYBR	FGF8	Unkn	FHF1	34.17
D02	SYBR	FGF8	Unkn	S2	32.76
E02	SYBR	FGF8	Unkn	S2	32.55
F02	SYBR	FGF8	Unkn	S2	32.51
D03	SYBR	FGF8	Unkn	S3	33.56
E03	SYBR	FGF8	Unkn	S3	N/A
F03	SYBR	FGF8	Unkn	S3	33.75
D04	SYBR	FGF8	Unkn	J1	34.48
E04	SYBR	FGF8	Unkn	J1	34.61
F04	SYBR	FGF8	Unkn	J1	35.76
D05	SYBR	FGF8	Unkn	J2	34.77
E05	SYBR	FGF8	Unkn	J2	35.45
F05	SYBR	FGF8	Unkn	J2	35.33
D06	SYBR	FGF8	Unkn	J3	35.3
E06	SYBR	FGF8	Unkn	J3	38.04
F06	SYBR	FGF8	Unkn	J3	35.82
D07	SYBR	FGF8	Unkn	Z1	30.97
E07	SYBR	FGF8	Unkn	Z1	30.53
F07	SYBR	FGF8	Unkn	Z1	30.96
D08	SYBR	FGF8	Unkn	Z2	30.94
E08	SYBR	FGF8	Unkn	Z2	30.43
F08	SYBR	FGF8	Unkn	Z2	30.57
D09	SYBR	FGF8	Unkn	Z3	29.7
E09	SYBR	FGF8	Unkn	Z3	29.61
F09	SYBR	FGF8	Unkn	Z3	30
D10	SYBR	FGF8	Unkn	FHF1	34.14
E10	SYBR	FGF8	Unkn	FHF1	34.44
F10	SYBR	FGF8	Unkn	FHF1	33.89
D11	SYBR	FGF8	Unkn	L2	33.32
E11	SYBR	FGF8	Unkn	L2	33.49
F11	SYBR	FGF8	Unkn	L2	34.06
D12	SYBR	FGF8	Unkn	L3	32.88
E12	SYBR	FGF8	Unkn	L3	33
F12	SYBR	FGF8	Unkn	L3	33.54

## Sheet: FGF9
A01	SYBR	FGF9	Unkn	X1	31.64	31.7533	27.6033	4.15	2.30333	2.36667	1.78333	-0.0633333	0.290511	1.04488	0.000284137
B01	SYBR	FGF9	Unkn	X1	32.04	32.04	27.97	4.07	2.26667		1.70333	-0.1	0.307076	1.07177
C01	SYBR	FGF9	Unkn	X1	31.58	31.5367	27.01	4.52667	2.53		2.16	0.163333	0.223756	0.89296
A02	SYBR	FGF9	Unkn	X2	32.03	34.52	28.03	6.49			4.12333		0.057379	1.04488	7.83751e-05
B02	SYBR	FGF9	Unkn	X2	32.16	35.6067	28.5467	7.06			4.69333		0.0386515	1.07177
C02	SYBR	FGF9	Unkn	X2	31.93	34.7967	28.8267	5.97			3.60333		0.0822789	0.89296
A03	SYBR	FGF9	Unkn	X3	31.51	31.6867	28.4467	3.24			0.873333		0.545884	1.04488	0.00438368
B03	SYBR	FGF9	Unkn	X3	31.59	31.8433	28.1967	3.64667			1.28		0.411796	1.07177
C03	SYBR	FGF9	Unkn	X3	31.51	32.0267	27.6167	4.41			2.04333		0.242603	0.89296
A04	SYBR	FGF9	Unkn	G1	34.77	31.8667	30.25	1.61667			-0.75		1.68179	1.04488	0.00721577
B04	SYBR	FGF9	Unkn	G1	34.39	32.0933	30.4967	1.59667			-0.77		1.70527	1.07177
C04	SYBR	FGF9	Unkn	G1	34.4	32.0533	30.8033	1.25			-1.11667		2.16845	0.89296
A05	SYBR	FGF9	Unkn	G2	35.95	32.1333	30.5	1.63333			-0.733333		1.66248	1.04488	0.000513122
B05	SYBR	FGF9	Unkn	G2	35.56	31.0867	29.53	1.55667			-0.81		1.75321	1.07177
C05	SYBR	FGF9	Unkn	G2	35.31	31.6067	30.1067	1.5			-0.866667		1.82344	0.89296
A06	SYBR	FGF9	Unkn	G3	36.11	34.3633	23.1233	11.24			8.87333		0.00213236	1.04488	5.61359e-05
B06	SYBR	FGF9	Unkn	G3	34.38	34.09	22.5733	11.5167			9.15		0.00176025	1.07177
C06	SYBR	FGF9	Unkn	G3	33.9	34.905	23.2467	11.6583			9.29167		0.00159562	0.89296
A07	SYBR	FGF9	Unkn	P1	31.82	30.63	28.3267	2.30333			-0.0633333		1.04488	1.04488	1
B07	SYBR	FGF9	Unkn	P1	31.47	30.2567	27.99	2.26667			-0.1		1.07177	1.07177
C07	SYBR	FGF9	Unkn	P1	31.77	29.91	27.38	2.53			0.163333		0.89296	0.89296
A08	SYBR	FGF9	Unkn	P2	31.67	32.49	28.47	4.02			1.65333		0.317905	1.04488	0.0274163
B08	SYBR	FGF9	Unkn	P2	31.98	32.5167	29.16	3.35667			0.99		0.503478	1.07177
C08	SYBR	FGF9	Unkn	P2	31.88	32.12	29.36	2.76			0.393333		0.761368	0.89296
A09	SYBR	FGF9	Unkn	P3	32.08
B09	SYBR	FGF9	Unkn	P3	32.02
C09	SYBR	FGF9	Unkn	P3	31.98
A10	SYBR	FGF9	Unkn	F1	31.81
B10	SYBR	FGF9	Unkn	F1	32.15
C10	SYBR	FGF9	Unkn	F1	31.64
A11	SYBR	FGF9	Unkn	F2	32.06
B11	SYBR	FGF9	Unkn	F2	32.17
C11	SYBR	FGF9	Unkn	F2	32.05
A12	SYBR	FGF9	Unkn	F3	31.92		1.04488	1.07177	0.89296	0.290511	0.307076	0.223756	0.057379	0.0386515	0.0822789	0.545884	0.411796	0.242603	1.68179	1.70527	2.16845	1.66248	1.75321	1.82344	0.00213236	0.00176025	0.00159562	0.317905	0.503478	0.761368
B12	SYBR	FGF9	Unkn	F3	32.18
C12	SYBR	FGF9	Unkn	F3	32.06
D01	SYBR	FGF9	Unkn	FHF1	32.24
E01	SYBR	FGF9	Unkn	FHF1	32.14
F01	SYBR	FGF9	Unkn	FHF1	32.02
D02	SYBR	FGF9	Unkn	S2	31.23
E02	SYBR	FGF9	Unkn	S2	30.91
F02	SYBR	FGF9	Unkn	S2	31.12
D03	SYBR	FGF9	Unkn	S3	31.87
E03	SYBR	FGF9	Unkn	S3	31.35
F03	SYBR	FGF9	Unkn	S3	31.6
D04	SYBR	FGF9	Unkn	J1	34.3
E04	SYBR	FGF9	Unkn	J1	34.23
F04	SYBR	FGF9	Unkn	J1	34.56
D05	SYBR	FGF9	Unkn	J2	34.18
E05	SYBR	FGF9	Unkn	J2	34.02
F05	SYBR	FGF9	Unkn	J2	34.07
D06	SYBR	FGF9	Unkn	J3	34.91
E06	SYBR	FGF9	Unkn	J3	N/A
F06	SYBR	FGF9	Unkn	J3	34.9
D07	SYBR	FGF9	Unkn	Z1	30.67
E07	SYBR	FGF9	Unkn	Z1	30.56
F07	SYBR	FGF9	Unkn	Z1	30.66
D08	SYBR	FGF9	Unkn	Z2	30.47
E08	SYBR	FGF9	Unkn	Z2	30.01
F08	SYBR	FGF9	Unkn	Z2	30.29
D09	SYBR	FGF9	Unkn	Z3	29.92
E09	SYBR	FGF9	Unkn	Z3	29.74
F09	SYBR	FGF9	Unkn	Z3	30.07
D10	SYBR	FGF9	Unkn	FHF1	32.74
E10	SYBR	FGF9	Unkn	FHF1	32.36
F10	SYBR	FGF9	Unkn	FHF1	32.37
D11	SYBR	FGF9	Unkn	L2	32.41
E11	SYBR	FGF9	Unkn	L2	32.57
F11	SYBR	FGF9	Unkn	L2	32.57
D12	SYBR	FGF9	Unkn	L3	32.13
E12	SYBR	FGF9	Unkn	L3	32.27
F12	SYBR	FGF9	Unkn	L3	31.96

## Sheet: FGF10
A01	SYBR	FGF10	Unkn	X1	30.63	30.74	27.6033	3.13667	0.653333	0.565556	2.57111	0.0877778	0.168275	0.940971	1.69172e-05
B01	SYBR	FGF10	Unkn	X1	30.81	30.89	27.97	2.92	0.496667		2.35444	-0.0688889	0.195543	1.04891
C01	SYBR	FGF10	Unkn	X1	30.78	29.8833	27.01	2.87333	0.546667		2.30778	-0.0188889	0.201971	1.01318
A02	SYBR	FGF10	Unkn	X2	30.88	34.3033	28.03	6.27333			5.70778		0.0191332	0.940971	6.58423e-06
B02	SYBR	FGF10	Unkn	X2	31.05	35.2467	28.5467	6.7			6.13444		0.0142347	1.04891
C02	SYBR	FGF10	Unkn	X2	30.74	34.8367	28.8267	6.01			5.44444		0.0229646	1.01318
A03	SYBR	FGF10	Unkn	X3	29.9	31.3133	28.4467	2.86667			2.30111		0.202907	0.940971	2.90006e-05
B03	SYBR	FGF10	Unkn	X3	30.03	31.2567	28.1967	3.06			2.49444		0.177459	1.04891
C03	SYBR	FGF10	Unkn	X3	29.72	31.1833	27.6167	3.56667			3.00111		0.124904	1.01318
A04	SYBR	FGF10	Unkn	G1	33.79	31.13	30.25	0.88			0.314444		0.804161	0.940971	0.0323955
B04	SYBR	FGF10	Unkn	G1	34.23	31.2	30.4967	0.703333			0.137778		0.908918	1.04891
C04	SYBR	FGF10	Unkn	G1	34.89	31.5767	30.8033	0.773333			0.207778		0.86587	1.01318
A05	SYBR	FGF10	Unkn	G2	36.44	32.77	30.5	2.27			1.70444		0.306839	0.940971	0.00135285
B05	SYBR	FGF10	Unkn	G2	34.84	31.1633	29.53	1.63333			1.06778		0.477053	1.04891
C05	SYBR	FGF10	Unkn	G2	34.46	31.63	30.1067	1.52333			0.957778		0.514849	1.01318
A06	SYBR	FGF10	Unkn	G3	36.33	32.4233	23.1233	9.3			8.73444		0.00234785	0.940971	6.08046e-06
B06	SYBR	FGF10	Unkn	G3	34.72	32.1767	22.5733	9.60333			9.03778		0.00190265	1.04891
C06	SYBR	FGF10	Unkn	G3	33.46	32.7067	23.2467	9.46			8.89444		0.00210138	1.01318
A07	SYBR	FGF10	Unkn	P1	31.28	28.98	28.3267	0.653333			0.0877778		0.940971	0.940971	1
B07	SYBR	FGF10	Unkn	P1	31.57	28.4867	27.99	0.496667			-0.0688889		1.04891	1.04891
C07	SYBR	FGF10	Unkn	P1	31.09	27.9267	27.38	0.546667			-0.0188889		1.01318	1.01318
A08	SYBR	FGF10	Unkn	P2	31.17	30.95	28.47	2.48			1.91444		0.265274	0.940971	0.000300773
B08	SYBR	FGF10	Unkn	P2	31.38	31.44	29.16	2.28			1.71444		0.30472	1.04891
C08	SYBR	FGF10	Unkn	P2	31.22	31.1667	29.36	1.80667			1.24111		0.423047	1.01318
A09	SYBR	FGF10	Unkn	P3	30.96
B09	SYBR	FGF10	Unkn	P3	31.41
C09	SYBR	FGF10	Unkn	P3	31.18
A10	SYBR	FGF10	Unkn	F1	30.64
B10	SYBR	FGF10	Unkn	F1	31.95
C10	SYBR	FGF10	Unkn	F1	30.8
A11	SYBR	FGF10	Unkn	F2	31.41
B11	SYBR	FGF10	Unkn	F2	31.25		0.940971	1.04891	1.01318	0.168275	0.195543	0.201971	0.0191332	0.0142347	0.0229646	0.202907	0.177459	0.124904	0.804161	0.908918	0.86587	0.306839	0.477053	0.514849	0.00234785	0.00190265	0.00210138	0.265274	0.30472	0.423047
C11	SYBR	FGF10	Unkn	F2	30.94
A12	SYBR	FGF10	Unkn	F3	31.65
B12	SYBR	FGF10	Unkn	F3	31.75
C12	SYBR	FGF10	Unkn	F3	31.33
D01	SYBR	FGF10	Unkn	FHF1	32.76
E01	SYBR	FGF10	Unkn	FHF1	32.47
F01	SYBR	FGF10	Unkn	FHF1	33.08
D02	SYBR	FGF10	Unkn	S2	31.42
E02	SYBR	FGF10	Unkn	S2	31.01
F02	SYBR	FGF10	Unkn	S2	31.06
D03	SYBR	FGF10	Unkn	S3	31.47
E03	SYBR	FGF10	Unkn	S3	31.7
F03	SYBR	FGF10	Unkn	S3	31.72
D04	SYBR	FGF10	Unkn	J1	32.38
E04	SYBR	FGF10	Unkn	J1	32.24
F04	SYBR	FGF10	Unkn	J1	32.65
D05	SYBR	FGF10	Unkn	J2	32
E05	SYBR	FGF10	Unkn	J2	31.81
F05	SYBR	FGF10	Unkn	J2	32.72
D06	SYBR	FGF10	Unkn	J3	32.43
E06	SYBR	FGF10	Unkn	J3	33
F06	SYBR	FGF10	Unkn	J3	32.69
D07	SYBR	FGF10	Unkn	Z1	28.93
E07	SYBR	FGF10	Unkn	Z1	28.88
F07	SYBR	FGF10	Unkn	Z1	29.13
D08	SYBR	FGF10	Unkn	Z2	28.66
E08	SYBR	FGF10	Unkn	Z2	28.37
F08	SYBR	FGF10	Unkn	Z2	28.43
D09	SYBR	FGF10	Unkn	Z3	27.91
E09	SYBR	FGF10	Unkn	Z3	27.72
F09	SYBR	FGF10	Unkn	Z3	28.15
D10	SYBR	FGF10	Unkn	FHF1	30.91
E10	SYBR	FGF10	Unkn	FHF1	30.91
F10	SYBR	FGF10	Unkn	FHF1	31.03
D11	SYBR	FGF10	Unkn	L2	31.6
E11	SYBR	FGF10	Unkn	L2	31.46
F11	SYBR	FGF10	Unkn	L2	31.26
D12	SYBR	FGF10	Unkn	L3	31.14
E12	SYBR	FGF10	Unkn	L3	31.15
F12	SYBR	FGF10	Unkn	L3	31.21

[truncated: 12 more sheets: FGF11, FGF12, FGF13, FGF14, FGF16, FGF17, FGF18, FGF19, FGF20, FGF21, FGF22, FGF23]
